# Supplementary material for: Mobile phone addiction and academic burnout: the mediating role of technology conflict and the protective role of mindfulness
Source: Front Psychiatry. 2024 Mar 4;15:1365914. doi: 10.3389/fpsyt.2024.1365914 (PMC10944904; doi:10.3389/fpsyt.2024.1365914)
Supplement: Supplementary file 1 [file DataSheet_1.xlsx]

## Sheet: 缺失值补全-变量计算-752-上传
id	phoneaddiction	JSCT	ZN	XYJD	Gender	age	grade	years	v201	v202	v203	v204	v205	v206	v207	v208	v209	v210	v211	v212	v213	v214	v215	v216	v217	v701	v702	v703	v704	v705	v706	v707	v708	v709	v710	v711	v712	v713	v714	v715	v1601	v1602	v1603	v1604	v1605	v1606	v1607	v1608	v1609
386	2.29412	5.66667	2.4	2.4	1	21	3	1	2	1	1	3	3	2	2	1	2	1	1	3	4	4	3	2	4	1	2	3	1	1	4	3	3	2	4	2	2	2	3	3	2	3	2	2	3	3	2	2	2
387	2.29412	5.66667	2.4	2.4	1	21	3	1	2	1	1	3	3	2	2	1	2	1	1	3	4	4	3	2	4	1	2	3	1	1	4	3	3	2	4	2	2	2	3	3	2	3	2	2	3	3	2	2	2
385	2.35294	1.66667	2.4	1.8	1	18	3	1	3	2	2	1	4	2	3	3	2	2	1	2	2	4	2	3	2	2	1	3	1	1	3	1	3	1	3	1	1	2	1	3	3	3	4	3	1	2	2	1	2
712	3.29412	4.16667	1.6	2.66667	2	20	2	1	3	2	3	3	3	4	3	3	4	3	3	3	3	4	4	4	4	2	2	2	3	3	3	3	3	3	3	3	2	3	3	2	2	1	1	2	2	1	1	2	2
280	4.70588	6.66667	1.8	2.6	1	18	2	1	4	1	5	5	5	5	5	5	5	5	5	5	5	5	5	5	5	2	1	2	1	4	4	4	4	2	3	2	2	3	2	3	2	2	0	1	2	3	2	3	1
559	2.05882	6.5	2.2	2.33333	2	19	1	1	2	2	1	2	4	4	2	1	1	1	1	1	2	2	1	4	4	2	2	3	3	2	3	2	3	2	3	2	2	2	2	2	2	2	2	2	4	4	1	1	1
333	4.11765	4.5	2	2.4	2	18	1	1	4	3	3	1	5	4	5	4	5	5	5	5	5	5	5	3	3	3	3	2	3	2	3	2	3	2	2	2	3	2	2	2	2	1	3	2	2	2	1	2	2
605	2.64706	5	2.3	2.2	2	18	1	1	2	2	1	2	3	2	2	2	2	2	2	3	4	4	4	4	4	2	1	2	1	2	3	3	3	2	3	3	2	2	2	2	2	1	3	3	2	3	2	2	2
321	2.29412	4.16667	2	1.66667	1	18	1	1	1	2	1	1	4	2	2	1	3	1	4	5	1	1	4	1	5	1	1	1	1	1	2	3	1	1	4	1	1	3	1	3	3	3	2	2	1	1	2	3	2
451	2.82353	4.5	1.9	2.6	2	17	1	1	3	3	2	1	3	3	3	3	2	3	3	4	3	2	4	3	3	2	3	2	2	2	2	3	3	3	3	3	2	3	3	3	2	1	2	3	2	2	2	1	1
567	2.76471	4.83333	1.9	2.33333	1	17	1	1	1	4	1	1	5	4	3	1	1	1	2	5	5	5	5	1	2	1	2	2	3	2	2	2	4	1	4	3	1	3	2	3	2	2	1	3	2	1	1	3	2
434	2.76471	4	1.8	2.53333	2	19	1	0.5	1	2	1	1	5	4	4	3	3	4	2	4	1	1	5	3	3	3	3	2	2	2	3	3	3	2	4	3	2	2	2	2	2	1	2	2	2	3	1	2	1
19	1.29412	4	2	2.2	1	20	3	1	1	1	1	1	1	1	1	2	1	1	2	2	2	2	1	1	1	1	1	4	1	1	4	1	4	1	4	1	1	4	1	4	2	2	2	2	2	2	2	2	2
20	1.29412	4	2	2.2	1	20	3	1	1	1	1	1	1	1	1	2	1	1	2	2	2	2	1	1	1	1	1	4	1	1	4	1	4	1	4	1	1	4	1	4	2	2	2	2	2	2	2	2	2
683	2	4	2.3	2.46667	2	21	2	1	2	2	1	3	1	2	4	2	1	1	1	2	2	2	3	2	3	2	2	2	3	2	3	2	3	3	3	2	2	3	2	3	3	2	3	2	1	3	2	2	2
737	3.29412	5.33333	1.2	3.2	1	21	2	1	3	3	4	1	4	3	3	3	3	4	3	4	3	4	3	4	4	3	2	3	3	4	3	4	3	4	3	3	3	3	3	4	2	1	2	1	2	1	1	1	1
169	3.23529	5.5	1.4	3.13333	2	20	2	1	5	4	5	3	4	3	5	3	4	2	1	2	4	3	2	2	3	3	2	3	4	3	4	3	2	3	2	4	4	4	3	3	3	3	2	1	1	0	0	1	1
138	2.82353	4.16667	1.6	2.2	2	19	2	1	2	1	1	4	4	3	2	1	5	2	2	5	4	4	4	2	2	1	1	1	1	2	3	2	4	2	4	2	1	3	2	4	2	3	2	3	0	3	1	1	0
535	2.82353	4	2	2.46667	2	19	2	1	4	4	1	1	1	3	3	1	1	3	3	3	3	4	5	3	5	2	2	3	2	2	3	2	3	3	3	2	2	3	3	2	2	2	2	2	2	2	2	2	2
666	2.70588	4.16667	2.6	2.2	2	19	2	1	3	3	2	2	4	4	4	1	1	2	2	4	3	1	3	4	3	3	2	2	1	2	2	2	3	1	4	2	2	2	3	2	2	3	3	3	2	2	3	2	3
343	3	4.5	2.4	2.06667	2	19	1	1	2	3	1	3	5	5	2	1	1	3	4	4	3	3	4	2	5	1	1	2	1	1	3	1	4	1	4	2	1	3	2	4	3	2	3	3	3	3	2	1	1
466	2.41176	1.33333	2.4	2	2	19	1	1	1	1	1	1	2	3	2	1	5	3	2	5	4	3	4	1	2	1	1	3	1	2	4	3	3	1	3	2	2	2	1	1	2	4	3	4	1	2	1	1	3
570	3.47059	5	1.8	2.66667	2	19	1	1	2	3	2	3	4	4	4	3	4	4	4	4	3	4	5	3	3	3	3	2	3	3	2	3	2	3	3	3	3	2	3	2	2	1	2	1	1	2	2	2	2
220	2.52941	4.16667	1.7	2.13333	1	19	1	1	2	1	2	2	2	3	1	1	2	3	3	4	4	4	4	2	3	1	3	3	3	1	2	3	2	3	3	3	1	1	1	2	2	1	2	3	2	2	1	2	1
221	2.52941	4.16667	1.7	2.13333	1	19	1	1	2	1	2	2	2	3	1	1	2	3	3	4	4	4	4	2	3	1	3	3	3	1	2	3	2	3	3	3	1	1	1	2	2	1	2	3	2	2	1	2	1
304	1.52941	4.5	2.9	2.2	1	19	1	1	2	2	1	1	1	1	1	1	1	1	1	1	2	3	3	1	3	1	1	4	1	1	4	1	4	1	4	1	1	4	1	4	4	4	1	2	0	4	4	4	4
305	1.52941	4.5	2.9	2.2	1	19	1	1	2	2	1	1	1	1	1	1	1	1	1	1	2	3	3	1	3	1	1	4	1	1	4	1	4	1	4	1	1	4	1	4	4	4	1	2	0	4	4	4	4
384	3.11765	5	2.1	2.4	1	19	1	1	1	2	2	3	4	3	1	5	5	2	2	4	5	5	3	3	3	2	2	3	2	2	3	2	3	2	3	2	2	3	2	3	2	2	2	3	2	2	2	2	2
557	2.11765	3.66667	1.7	2.53333	1	19	1	1	2	2	2	2	4	2	1	1	2	2	2	1	2	2	2	2	5	2	1	4	3	2	3	3	2	3	2	4	3	2	3	1	1	2	3	1	3	1	3	0	2
576	3.05882	5.5	1.8	2.93333	1	19	1	1	1	3	2	4	4	4	1	5	2	0	1	4	5	5	3	4	4	2	3	3	3	3	4	4	2	3	2	4	3	2	4	2	2	1	2	2	2	2	2	2	2
577	3.05882	5.5	1.8	2.93333	1	19	1	1	1	3	2	4	4	4	1	5	2	0	1	4	5	5	3	4	4	2	3	3	3	3	4	4	2	3	2	4	3	2	4	2	2	1	2	2	2	2	2	2	2
297	2.41176	4.66667	1.9	2.46667	2	18	1	1	3	3	1	1	4	3	1	1	1	3	3	2	3	1	1	5	5	1	2	3	2	3	2	3	3	3	4	3	1	2	3	2	1	2	2	2	2	2	2	2	2
331	2.88235	3.66667	2.5	2.13333	2	18	1	1	2	3	2	1	2	4	2	3	4	2	2	4	4	5	5	2	2	2	2	3	2	2	2	2	2	2	2	3	2	2	2	2	2	3	2	3	2	3	3	3	2
350	1.70588	4	2.7	2.4	2	18	1	1	1	1	1	1	3	3	2	1	1	2	1	3	1	1	2	2	3	1	2	3	1	2	4	2	3	2	3	2	2	3	3	3	3	2	3	3	2	2	3	1	4
372	2.11765	3.33333	2.3	1.93333	2	18	1	1	1	2	1	1	2	2	3	1	2	1	1	3	3	4	4	2	3	1	1	2	1	1	3	2	3	2	3	1	2	3	1	3	2	2	2	2	2	2	2	2	3
433	2.58824	4.66667	2	2.2	2	18	1	1	2	2	1	4	5	3	3	1	3	2	1	2	3	3	3	3	3	1	2	3	1	1	3	3	3	1	4	3	1	3	1	3	2	3	3	2	2	3	2	2	1
454	1.82353	3.83333	2.4	2.06667	2	18	1	1	4	2	2	1	3	1	1	1	1	3	1	4	1	1	1	2	2	2	1	2	2	1	3	2	3	1	4	2	1	2	2	3	2	2	3	4	3	3	2	1	1
474	2.17647	4.33333	2	2.33333	2	18	1	1	3	2	3	1	3	3	2	1	1	1	3	3	2	3	3	2	1	3	2	1	2	3	3	3	2	2	3	2	2	2	3	2	2	2	2	2	2	2	2	3	2
580	4.35294	5	1.3	2.6	2	18	1	1	2	3	3	3	5	5	3	5	5	5	5	5	5	5	5	5	5	3	3	2	2	3	2	3	3	2	3	2	3	2	3	3	1	1	1	1	1	1	1	2	2
593	1.70588	4.5	2.2	2.53333	2	18	1	1	1	1	1	1	2	2	3	1	3	2	1	3	1	1	2	2	2	2	2	3	1	3	3	3	3	2	3	3	2	2	3	3	2	3	2	2	3	2	2	1	2
594	1.70588	4.5	2.2	2.53333	2	18	1	1	1	1	1	1	2	2	3	1	3	2	1	3	1	1	2	2	2	2	2	3	1	3	3	3	3	2	3	3	2	2	3	3	2	3	2	2	3	2	2	1	2
206	3.05882	4.66667	2.5	2.46667	1	18	1	1	3	2	1	2	4	4	1	1	5	4	4	3	3	3	4	4	4	2	2	3	2	2	3	2	3	3	3	2	2	2	3	3	2	3	1	3	0	3	2	3	4
311	2.82353	4.66667	1.5	2.2	1	18	1	1	1	3	2	1	5	5	2	1	3	4	4	2	2	2	2	5	4	1	1	2	1	3	3	3	3	1	4	2	1	2	3	3	2	1	1	1	1	1	3	1	3
320	2.88235	4.5	2	2.33333	1	18	1	1	1	2	1	1	3	2	3	5	1	4	3	5	4	4	4	3	3	1	1	3	2	2	2	3	3	2	3	3	2	3	2	3	1	2	2	2	1	3	2	2	2
399	4.11765	6	1.6	2.6	1	18	1	1	5	5	2	2	5	5	5	2	5	2	3	5	5	4	5	5	5	3	4	1	3	4	1	1	1	3	4	4	3	1	4	2	2	0	3	4	0	0	2	1	2
400	4.11765	6	1.6	2.6	1	18	1	1	5	5	2	2	5	5	5	2	5	2	3	5	5	4	5	5	5	3	4	1	3	4	1	1	1	3	4	4	3	1	4	2	2	0	3	4	0	0	2	1	2
467	1.76471	2.5	2.4	2.2	1	18	1	1	4	1	1	1	1	4	4	1	1	1	1	5	1	1	1	1	1	1	1	4	1	1	4	4	4	1	4	1	1	1	1	4	2	2	3	2	3	3	2	2	3
489	3	4	2.1	1.8	1	18	1	1	2	1	3	3	4	2	1	3	3	4	4	4	4	4	4	2	3	1	1	3	1	1	3	1	3	1	4	1	1	2	1	3	1	3	4	1	4	2	1	1	1
490	3	4	2.1	1.8	1	18	1	1	2	1	3	3	4	2	1	3	3	4	4	4	4	4	4	2	3	1	1	3	1	1	3	1	3	1	4	1	1	2	1	3	1	3	4	1	4	2	1	1	1
437	3.05882	4.16667	3.2	1.8	2	17	1	1	2	1	1	2	4	5	1	3	4	3	2	5	4	5	2	3	5	1	2	1	2	1	2	1	2	4	4	2	2	1	1	1	3	4	3	1	2	3	4	4	4
373	3.35294	6	1.5	2.53333	2	17	1	1	3	3	1	2	4	4	1	2	5	4	4	4	4	4	4	4	4	2	3	2	3	3	3	3	3	2	2	3	2	2	3	2	2	1	2	2	1	1	1	2	1
380	3	3.33333	2.5	2.4	2	17	1	1	5	4	1	2	5	5	3	2	3	1	2	1	1	2	5	4	5	2	3	2	2	2	3	2	3	2	3	3	1	2	3	3	2	2	3	2	3	3	3	2	2
319	2.64706	5.83333	2.1	2.13333	1	17	1	1	2	1	2	1	4	3	4	3	2	4	3	4	2	2	4	2	2	2	2	3	1	1	2	3	3	2	3	2	1	2	2	3	3	2	1	1	2	3	2	2	2
347	2.47059	3.16667	2.2	2.13333	1	17	1	1	1	1	1	2	2	3	4	1	5	1	2	3	4	4	4	2	2	1	2	3	1	2	4	3	2	1	3	2	2	2	1	3	2	1	0	4	3	4	3	3	0
99	2.76471	3.83333	1.2	2.33333	1	23	3	2	3	2	1	2	4	4	5	1	1	1	5	5	1	1	3	4	4	1	4	2	1	1	2	1	2	3	3	4	4	1	4	2	1	0	1	1	0	1	2	2	1
36	3.88235	6	1.8	2.53333	1	21	3	2	3	3	3	3	4	5	1	4	5	5	5	4	4	4	4	5	4	3	2	4	2	3	3	3	4	1	3	3	1	2	2	2	1	2	3	3	3	2	2	0	0
77	2.58824	3.66667	1.7	2.26667	2	20	3	2	3	3	1	2	3	2	3	3	3	4	3	3	0	2	4	2	3	2	1	2	2	3	2	3	2	2	2	3	2	3	2	3	3	2	2	1	1	2	1	2	1
10	1	3.16667	3	2.2	1	20	3	2	1	1	1	1	1	1	1	1	1	1	1	1	1	1	1	1	1	2	1	3	2	2	3	2	2	2	3	2	2	2	2	3	3	3	3	3	3	2	2	4	4
11	1	3.16667	3	2.2	1	20	3	2	1	1	1	1	1	1	1	1	1	1	1	1	1	1	1	1	1	2	1	3	2	2	3	2	2	2	3	2	2	2	2	3	3	3	3	3	3	2	2	4	4
255	2.58824	3.66667	2.1	2.46667	1	20	3	2	3	3	3	3	3	3	3	3	2	1	1	3	2	2	2	3	4	3	3	2	2	3	2	2	3	3	3	2	2	2	3	2	2	2	2	3	2	1	1	2	2
256	2.58824	3.66667	2.1	2.46667	1	20	3	2	3	3	3	3	3	3	3	3	2	1	1	3	2	2	2	3	4	3	3	2	2	3	2	2	3	3	3	2	2	2	3	2	2	2	2	3	2	1	1	2	2
170	1.52941	2.5	2.1	1.86667	1	19	3	2	1	2	2	1	1	2	2	1	2	1	2	1	2	1	2	1	2	2	1	2	3	2	1	2	3	0	2	3	2	2	1	2	3	2	3	1	2	3	1	2	3
23	2.35294	2.33333	2.7	2.2	1	19	3	2	2	2	1	2	4	3	2	0	2	3	3	2	3	4	3	2	2	2	3	1	2	1	3	2	2	2	3	2	3	2	2	3	3	2	3	2	4	3	3	2	2
725	2.05882	2.5	2.1	2.26667	2	22	3	2	1	1	1	2	3	2	3	3	2	1	2	2	2	2	2	3	3	1	1	3	1	1	3	3	3	2	4	2	1	4	3	2	3	3	1	2	2	2	2	2	2
172	1.82353	3.16667	1.8	2.26667	2	20	2	2	1	2	2	2	3	2	2	1	1	1	1	3	2	2	2	2	2	1	1	3	2	1	3	3	3	2	3	3	2	2	2	3	3	2	1	1	2	2	2	2	2
499	1.76471	3.66667	2.2	2.13333	2	20	2	2	1	1	1	1	2	2	2	1	2	1	1	3	2	2	4	2	2	2	2	3	1	1	3	3	3	2	3	3	1	2	1	2	2	2	3	2	3	3	2	1	1
550	2.47059	5.83333	2.2	2.2	2	20	2	2	1	2	1	1	4	4	3	2	3	1	2	3	2	2	2	4	5	2	2	2	1	2	3	2	4	1	3	2	2	2	2	3	3	3	3	1	2	2	1	1	3
682	1.64706	1.83333	2.4	2.13333	2	20	2	2	2	2	2	1	1	2	2	1	1	2	1	1	1	1	2	3	3	1	1	3	1	1	3	3	4	1	4	2	1	3	1	3	2	3	3	1	2	3	3	2	3
704	2.29412	3.66667	2.2	2.66667	2	20	2	2	2	2	3	2	3	3	1	2	2	1	1	3	2	2	3	3	4	2	3	2	3	2	3	2	3	3	3	3	3	3	2	3	3	2	3	1	2	2	2	2	2
711	3.52941	6.83333	1.6	2.6	2	20	2	2	2	3	3	2	5	5	3	4	3	5	5	5	3	2	4	3	3	3	3	2	2	3	1	3	2	2	3	4	3	2	4	2	2	1	2	3	3	1	0	2	0
739	2.76471	5.66667	1.9	2.46667	2	20	2	2	2	2	1	1	4	3	3	2	3	3	3	3	4	3	3	3	4	2	2	2	2	2	3	3	3	3	2	3	2	3	2	3	2	2	2	2	1	2	2	2	2
746	2.70588	1	3.3	2.4	2	20	2	2	4	3	2	2	4	3	2	1	4	3	3	2	2	3	3	2	3	2	2	2	2	2	3	3	2	3	3	2	3	2	3	2	4	3	4	4	4	4	1	1	4
749	2.47059	5.5	2.2	2.4	2	20	2	2	2	2	1	2	3	4	1	1	1	1	2	5	3	3	4	3	4	2	2	3	2	2	3	3	3	2	3	2	2	3	2	2	2	3	2	3	2	2	1	3	1
555	2.23529	4.16667	1.4	1.73333	1	20	2	2	3	2	1	1	3	3	3	2	1	2	2	4	2	2	2	2	3	1	2	3	1	1	3	3	1	1	3	1	1	2	1	2	2	1	2	1	1	3	1	1	1
624	2.17647	2.66667	2.7	2	1	20	2	2	2	4	2	2	4	2	2	2	1	2	2	3	1	1	2	2	3	1	1	1	1	3	2	2	4	1	3	2	1	3	1	4	3	3	3	3	1	3	3	2	3
649	2.88235	4.5	2	2.26667	1	20	2	2	2	3	3	2	4	4	2	2	2	3	3	4	4	2	4	2	3	2	2	2	3	2	2	2	2	1	4	3	2	2	2	3	2	2	2	2	1	2	2	3	2
650	2.88235	4.5	2	2.26667	1	20	2	2	2	3	3	2	4	4	2	2	2	3	3	4	4	2	4	2	3	2	2	2	3	2	2	2	2	1	4	3	2	2	2	3	2	2	2	2	1	2	2	3	2
665	2.88235	3.66667	1.5	2.4	1	20	2	2	1	1	1	2	5	5	3	1	5	3	2	4	2	2	4	5	3	2	1	3	1	3	4	3	4	1	4	2	1	2	2	3	2	4	1	1	0	1	1	2	1
132	2.05882	3.66667	1	2.33333	2	19	2	2	1	2	1	1	4	2	1	5	2	2	2	5	2	1	1	1	2	1	1	3	2	2	2	2	3	4	3	3	2	3	2	2	0	0	0	0	3	3	2	0	0
139	2.47059	2.5	2.7	2.4	2	19	2	2	3	3	1	2	4	3	4	0	4	0	2	4	2	2	2	3	3	2	2	2	2	2	3	2	3	2	3	3	2	3	2	3	2	3	3	3	3	3	3	3	2
283	2.35294	4.33333	2.4	2.4	2	19	2	2	3	3	1	1	3	4	3	1	2	1	3	2	1	3	3	3	3	2	2	2	2	2	3	2	3	3	3	3	2	2	3	2	2	3	3	2	2	3	2	2	2
284	2.35294	4.33333	2.4	2.4	2	19	2	2	3	3	1	1	3	4	3	1	2	1	3	2	1	3	3	3	3	2	2	2	2	2	3	2	3	3	3	3	2	2	3	2	2	3	3	2	2	3	2	2	2
414	2.23529	4.83333	2.2	3.13333	2	19	2	2	1	3	1	5	2	2	2	1	4	1	2	1	1	2	3	3	4	4	3	2	4	2	4	3	3	3	4	3	3	2	4	3	2	2	2	2	2	2	2	2	2
415	2.23529	4.83333	2.2	3.13333	2	19	2	2	1	3	1	5	2	2	2	1	4	1	2	1	1	2	3	3	4	4	3	2	4	2	4	3	3	3	4	3	3	2	4	3	2	2	2	2	2	2	2	2	2
417	2.47059	3.33333	2.4	2	2	19	2	2	2	2	1	4	3	4	1	1	3	1	2	5	5	5	1	1	1	3	1	1	1	1	1	1	3	1	3	3	2	3	4	2	3	1	3	3	3	3	1	3	1
500	2.05882	5.16667	2.3	2.26667	2	19	2	2	3	2	2	2	3	2	1	1	1	1	2	3	3	3	3	1	2	1	1	3	2	2	3	2	3	2	3	2	2	3	2	3	2	3	1	2	2	2	2	3	3
517	2.82353	6.16667	2.3	2.4	2	19	2	2	2	3	2	2	4	2	0	2	3	4	3	3	3	3	4	4	4	2	2	2	2	2	3	3	3	2	3	3	2	2	3	2	2	1	2	3	2	2	3	3	2
545	2.35294	3.33333	1.9	2.13333	2	19	2	2	2	2	1	1	4	4	3	3	2	2	1	2	2	2	4	3	2	1	2	2	2	2	3	2	3	2	3	3	1	2	2	2	2	2	2	2	1	2	2	3	2
546	2.35294	5	2	2.33333	2	19	2	2	2	2	1	1	3	4	3	4	3	3	1	2	1	1	3	3	3	2	2	3	2	2	3	2	3	2	3	2	2	2	2	3	2	2	2	2	2	2	2	2	2
549	3	4.5	2	2.26667	2	19	2	2	3	2	2	2	3	2	4	3	2	2	3	5	4	4	4	3	3	2	3	2	2	2	2	2	3	2	3	3	2	2	2	2	2	2	2	2	2	2	2	2	2
552	2.17647	4.66667	1.8	2.53333	2	19	2	2	2	3	2	1	2	2	2	2	1	2	3	2	2	2	3	3	3	2	2	2	2	3	3	3	3	2	4	2	2	3	3	2	2	2	1	2	1	2	1	2	2
553	2.17647	4.5	2.2	2.26667	2	19	2	2	3	2	2	1	2	2	2	1	2	3	2	2	2	2	3	2	4	2	2	3	2	2	2	1	3	1	3	2	2	3	4	2	1	2	1	3	3	4	3	2	2
554	2.17647	4.5	2.2	2.26667	2	19	2	2	3	2	2	1	2	2	2	1	2	3	2	2	2	2	3	2	4	2	2	3	2	2	2	1	3	1	3	2	2	3	4	2	1	2	1	3	3	4	3	2	2
656	2.70588	5.33333	2.5	2.13333	2	19	2	2	2	1	2	2	4	4	1	3	2	4	3	5	3	2	1	4	3	1	2	3	1	2	4	1	4	1	4	2	1	2	1	3	2	3	3	4	2	1	2	3	2
672	3	2.16667	2.1	2.06667	2	19	2	2	1	2	1	2	2	3	2	4	5	4	5	4	4	4	4	2	2	2	2	2	1	1	3	2	3	1	4	2	1	3	2	2	2	1	1	3	3	2	2	2	2
700	2.11765	3	1.7	2.2	2	19	2	2	2	2	1	2	4	4	2	2	2	2	2	2	1	1	1	3	3	2	2	2	2	2	3	2	2	2	3	2	2	3	2	2	2	2	1	2	2	2	2	1	1
703	2.88235	3.33333	2.6	2	2	19	2	2	2	1	1	3	4	3	1	3	4	3	3	4	2	3	3	4	5	2	2	2	1	1	3	1	2	1	3	3	2	2	3	2	3	1	3	2	2	3	3	2	3
727	2.76471	3.5	2.6	2	2	19	2	2	4	2	2	4	5	3	2	2	2	3	3	2	4	3	2	2	2	2	2	2	1	1	3	2	2	1	3	2	2	3	2	2	2	3	3	4	2	3	2	2	3
738	1.35294	1.83333	1.9	2.46667	2	19	2	2	1	1	1	1	1	1	1	1	1	1	1	2	2	2	2	1	3	2	2	3	2	2	3	2	3	2	4	2	2	3	2	3	2	2	2	2	1	2	2	2	2
744	3.35294	6	1.4	2.2	2	19	2	2	3	3	2	2	5	5	1	3	4	4	5	5	2	0	3	5	5	2	2	2	1	1	3	2	4	1	4	2	2	2	3	2	1	1	2	2	2	1	0	2	1
747	2.94118	4.5	2.5	2.33333	2	19	2	2	3	2	1	1	5	3	3	1	2	2	4	3	4	4	4	4	4	2	2	3	2	2	3	3	3	2	3	2	2	2	2	2	3	3	2	2	2	3	3	3	2
133	3.70588	6.33333	1.1	2.4	1	19	2	2	3	4	1	2	4	5	1	1	3	4	5	5	5	5	5	5	5	2	3	2	1	4	2	3	2	2	2	3	3	2	3	2	1	1	1	1	3	2	0	0	0
134	3.70588	6.33333	1.1	2.4	1	19	2	2	3	4	1	2	4	5	1	1	3	4	5	5	5	5	5	5	5	2	3	2	1	4	2	3	2	2	2	3	3	2	3	2	1	1	1	1	3	2	0	0	0
636	2.64706	4	1.7	2.66667	1	19	2	2	3	2	1	1	4	4	1	1	5	1	2	4	2	2	4	4	4	2	4	2	3	3	2	2	3	3	3	3	3	2	3	2	2	1	3	2	1	2	2	1	2
637	2.64706	4	1.7	2.66667	1	19	2	2	3	2	1	1	4	4	1	1	5	1	2	4	2	2	4	4	4	2	4	2	3	3	2	2	3	3	3	3	3	2	3	2	2	1	3	2	1	2	2	1	2
646	3.17647	5.83333	2	2.33333	1	19	2	2	4	3	2	1	5	4	5	3	3	3	3	4	2	2	3	3	4	1	1	3	2	3	3	3	3	2	4	2	2	2	2	2	2	2	2	1	2	2	2	2	2
125	3.35294	4.83333	2.2	2	2	18	2	2	2	2	1	4	5	4	5	3	5	4	3	2	2	2	3	5	5	1	1	3	1	1	3	1	1	3	2	1	3	3	3	3	2	3	2	2	1	3	3	0	3
126	3.35294	4.83333	2.2	2	2	18	2	2	2	2	1	4	5	4	5	3	5	4	3	2	2	2	3	5	5	1	1	3	1	1	3	1	1	3	2	1	3	3	3	3	2	3	2	2	1	3	3	0	3
127	1.82353	3.16667	2	2.4	2	18	2	2	1	1	1	2	2	2	2	2	1	2	2	2	2	2	2	3	2	2	2	3	2	3	3	3	3	2	3	2	2	2	2	2	2	2	2	2	2	2	2	2	2
171	1.58824	1	2.1	2.4	2	18	2	2	1	1	1	1	2	2	1	3	1	1	1	2	2	2	2	2	2	2	1	4	2	2	4	2	3	2	4	1	1	3	2	3	2	3	2	2	2	2	2	2	2
505	2.17647	3.5	2.3	2.06667	2	18	2	2	2	2	3	1	3	4	2	1	1	1	2	3	2	3	3	2	2	2	2	3	2	2	3	2	2	2	3	2	1	2	1	2	3	2	2	2	3	2	2	3	1
688	1.88235	4.66667	2	2.53333	2	18	2	2	2	1	1	2	3	2	1	1	1	1	2	1	2	1	3	4	4	2	3	2	3	2	3	2	3	3	3	3	2	2	3	2	2	2	2	2	3	2	1	2	1
708	2.47059	4.16667	2.1	2.2	2	18	2	2	2	3	2	4	4	2	3	1	2	1	1	3	4	4	2	2	2	1	2	2	2	2	3	2	3	1	4	2	2	3	2	2	2	1	3	2	3	2	1	2	2
721	2.58824	5	1.6	2.46667	2	18	2	2	3	3	1	1	4	4	2	1	2	2	2	3	2	2	4	4	4	2	3	2	2	2	3	3	3	2	3	2	2	3	3	2	2	1	1	2	2	2	1	1	1
726	2.64706	5.16667	2	2.46667	2	18	2	2	2	2	1	2	3	4	2	2	2	3	3	3	3	3	3	3	4	2	2	3	2	2	3	3	3	2	3	2	2	3	2	3	2	2	2	3	2	2	1	1	2
743	3.05882	6.16667	2	2.6	2	18	2	2	2	4	1	1	4	3	3	1	4	3	3	4	3	4	4	4	4	2	2	3	2	3	3	2	3	2	4	3	2	2	3	3	2	1	2	3	2	3	2	1	2
278	2.52941	1	2.6	2.33333	1	18	2	2	3	2	3	1	5	3	1	1	2	1	2	3	4	3	3	3	3	4	2	3	2	1	3	2	3	2	3	2	3	2	1	2	3	1	4	2	2	4	4	2	2
279	2.52941	1	2.6	2.33333	1	18	2	2	3	2	3	1	5	3	1	1	2	1	2	3	4	3	3	3	3	4	2	3	2	1	3	2	3	2	3	2	3	2	1	2	3	1	4	2	2	4	4	2	2
660	1.94118	5.16667	2.5	2.53333	1	18	2	2	2	1	1	1	4	3	1	1	1	1	1	4	2	2	1	3	4	2	2	3	1	3	3	3	4	2	3	2	2	3	2	3	3	3	1	3	3	2	3	1	3
740	2.47059	4	2.6	2.4	2	17	2	2	2	3	1	1	4	3	3	2	3	2	2	4	2	2	3	2	3	2	2	3	2	2	2	2	2	2	3	3	3	3	2	3	2	2	4	3	1	4	2	2	2
475	2.58824	3.66667	3	2.13333	2	19	1	2	2	4	1	1	3	3	1	1	3	2	3	1	3	3	3	5	5	2	4	1	1	2	1	1	2	1	4	4	4	2	1	2	4	0	4	4	4	3	3	3	2
625	3.35294	6.16667	2	2.6	2	19	1	2	3	2	1	1	5	4	3	5	5	4	3	3	3	3	2	5	5	3	2	2	3	3	2	2	2	3	3	2	4	3	2	3	2	3	3	1	0	2	2	3	2
626	3.35294	6.16667	2	2.6	2	19	1	2	3	2	1	1	5	4	3	5	5	4	3	3	3	3	2	5	5	3	2	2	3	3	2	2	2	3	3	2	4	3	2	3	2	3	3	1	0	2	2	3	2
298	3.35294	3.16667	1.7	2.93333	2	18	1	2	5	4	2	3	5	3	2	2	5	1	1	4	5	5	3	4	3	2	2	3	2	3	4	4	3	3	4	2	3	2	4	3	2	0	1	4	4	4	1	0	0
299	3.35294	3.16667	1.7	2.93333	2	18	1	2	5	4	2	3	5	3	2	2	5	1	1	4	5	5	3	4	3	2	2	3	2	3	4	4	3	3	4	2	3	2	4	3	2	0	1	4	4	4	1	0	0
436	2.29412	3	2.6	2.13333	2	18	1	2	1	1	1	2	3	4	2	1	4	2	2	2	1	1	4	4	4	1	1	2	1	1	4	2	4	2	4	2	1	3	1	3	3	2	2	2	2	3	3	3	3
208	2.23529	2.33333	2.6	2.2	1	18	1	2	3	3	1	1	4	2	2	1	1	1	3	4	1	1	1	5	4	1	1	3	2	2	2	2	3	2	3	2	2	3	2	3	3	2	2	2	3	3	3	3	3
345	2.23529	2	2.5	2.4	1	18	1	2	2	2	2	3	3	2	2	1	1	1	1	3	4	4	3	2	2	2	2	3	1	2	2	3	3	2	3	2	2	3	3	3	3	3	2	2	3	3	2	2	2
427	3.23529	3.83333	2.1	2.46667	1	18	1	2	2	4	5	2	5	5	5	2	3	1	2	4	3	3	3	3	3	2	3	2	1	2	3	2	3	2	3	4	2	3	2	3	2	3	1	2	2	3	3	2	2
460	1.94118	3.33333	1.6	2.13333	1	18	1	2	2	1	2	2	3	2	2	1	3	2	1	2	2	2	1	2	3	2	2	2	1	3	2	2	2	2	3	3	3	2	1	2	2	1	2	3	2	1	1	0	2
461	1.94118	3.33333	1.6	2.13333	1	18	1	2	2	1	2	2	3	2	2	1	3	2	1	2	2	2	1	2	3	2	2	2	1	3	2	2	2	2	3	3	3	2	1	2	2	1	2	3	2	1	1	0	2
462	2.52941	5.16667	1.6	2.4	1	18	1	2	4	3	1	1	4	3	1	0	2	2	1	4	2	4	4	4	3	2	2	2	2	3	2	1	3	2	3	4	3	2	3	2	3	1	2	3	2	1	1	1	0
463	2.52941	5.16667	1.6	2.4	1	18	1	2	4	3	1	1	4	3	1	0	2	2	1	4	2	4	4	4	3	2	2	2	2	3	2	1	3	2	3	4	3	2	3	2	3	1	2	3	2	1	1	1	0
187	2.41176	4	2.3	2.4	2	23	3	3	3	1	2	2	3	4	2	1	2	1	2	2	3	2	3	4	4	2	3	2	2	2	3	2	3	2	3	3	2	2	2	3	4	2	2	3	1	2	3	1	2
97	2.29412	3.83333	2.6	2.66667	2	23	3	3	2	3	2	3	3	2	3	1	1	2	2	3	2	2	2	3	3	2	2	3	3	2	4	4	4	2	3	3	2	2	2	2	3	3	2	3	2	3	3	2	2
135	3.35294	4.5	1.6	2.46667	2	22	3	3	3	3	3	4	3	4	3	4	3	4	3	4	4	3	3	3	3	2	2	3	3	2	2	3	2	3	2	3	2	3	2	3	2	1	2	2	1	2	1	2	1
1	2.41176	3.66667	2	2.26667	1	22	3	3	2	2	2	1	3	2	2	2	2	3	2	3	4	4	4	1	2	1	1	1	1	1	3	2	3	3	3	3	3	3	3	3	2	2	2	2	2	2	2	2	2
2	2.41176	3.66667	2	2.26667	1	22	3	3	2	2	2	1	3	2	2	2	2	3	2	3	4	4	4	1	2	1	1	1	1	1	3	2	3	3	3	3	3	3	3	3	2	2	2	2	2	2	2	2	2
24	2.41176	5	3	2.4	1	22	3	3	3	4	1	1	1	3	1	1	1	2	2	1	4	4	4	4	4	3	3	3	3	3	2	2	2	2	2	3	3	3	1	1	3	3	3	3	3	3	3	3	3
25	2.41176	5	3	2.4	1	22	3	3	3	4	1	1	1	3	1	1	1	2	2	1	4	4	4	4	4	3	3	3	3	3	2	2	2	2	2	3	3	3	1	1	3	3	3	3	3	3	3	3	3
80	2.05882	3.66667	2.3	2.46667	1	22	3	3	1	1	1	1	4	3	2	1	5	1	1	5	1	1	3	2	2	2	2	3	2	2	3	2	3	2	4	2	2	3	2	3	2	3	2	2	3	3	2	2	2
63	2.11765	2	2.6	2.4	2	21	3	3	3	1	1	1	4	4	4	2	1	1	1	2	1	1	2	3	4	2	3	1	3	2	2	2	3	3	3	3	2	2	2	3	3	3	3	2	3	4	2	2	1
69	2.11765	3.5	2.6	2.33333	2	21	3	3	1	1	1	1	1	1	2	5	3	3	3	4	4	1	1	2	2	1	1	4	1	2	4	2	4	1	4	1	1	3	2	4	2	3	3	2	2	3	3	3	3
71	1.82353	4.83333	2.3	2.4	2	21	3	3	2	2	2	2	2	2	3	2	1	1	1	1	2	2	2	2	2	3	2	2	2	3	3	3	3	2	3	2	2	2	2	2	3	2	2	2	2	3	2	3	2
73	3.05882	5.33333	0.6	2.53333	2	21	3	3	5	4	4	5	5	5	1	1	4	3	1	2	1	1	1	4	5	4	4	1	3	4	1	3	1	1	4	4	4	1	2	1	1	1	1	2	0	0	0	0	0
76	3.23529	3.5	2.8	2.2	2	21	3	3	3	2	3	3	4	3	1	4	2	4	3	5	4	4	4	3	3	2	2	2	1	2	3	2	3	1	4	3	1	2	2	3	3	2	3	3	1	3	3	3	3
197	2	4.16667	2.5	1.93333	2	21	3	3	2	1	1	3	3	2	2	1	1	1	1	2	3	3	2	3	3	1	1	2	1	1	3	2	3	2	2	2	2	2	2	3	3	2	4	2	2	3	2	2	2
236	2.88235	5	2	2.73333	2	21	3	3	2	1	1	4	5	3	3	2	3	2	4	4	3	3	3	3	3	3	2	3	2	3	2	3	3	3	3	4	3	3	2	2	2	2	3	3	0	2	1	2	2
265	1.82353	4.16667	2.6	2.13333	2	21	3	3	2	2	1	2	3	3	5	2	1	1	1	2	1	3	0	2	0	1	1	1	1	1	3	2	4	4	4	1	1	3	1	4	3	3	2	3	2	3	2	3	2
4	3.58824	5.16667	1.2	3.13333	1	21	3	3	1	1	5	2	3	5	4	1	3	3	5	5	5	5	5	3	5	3	2	4	2	3	2	4	4	4	4	3	2	3	4	3	0	3	2	1	4	2	0	0	0
33	2.52941	3.33333	1.7	2.06667	1	21	3	3	4	5	1	1	2	3	2	1	2	3	1	1	5	2	4	2	4	2	2	2	2	3	3	1	1	2	3	2	3	1	3	1	3	0	3	3	1	1	1	1	2
40	2.58824	3	2.5	1.93333	1	21	3	3	3	2	1	1	4	4	3	1	1	1	2	5	4	4	3	2	3	2	2	2	1	1	2	1	3	1	4	2	2	3	1	2	3	3	3	2	2	3	2	2	2
57	1.82353	3	2.6	1.13333	1	21	3	3	1	2	1	3	2	2	1	2	1	1	1	4	3	3	2	1	1	1	1	1	1	1	3	1	1	1	1	1	1	1	1	1	3	3	3	1	1	3	3	3	3
58	1.82353	3	2.6	1.13333	1	21	3	3	1	2	1	3	2	2	1	2	1	1	1	4	3	3	2	1	1	1	1	1	1	1	3	1	1	1	1	1	1	1	1	1	3	3	3	1	1	3	3	3	3
98	2.41176	3.33333	2.1	2.53333	1	21	3	3	2	2	1	3	2	4	2	3	1	2	1	3	4	2	4	3	2	1	2	3	2	2	3	4	4	1	4	2	2	3	1	4	2	1	2	1	2	3	2	3	2
112	3.11765	5.33333	2	2.6	1	21	3	3	3	2	4	3	2	4	4	2	5	3	2	3	1	2	4	5	4	2	2	3	3	3	2	3	4	3	3	3	2	2	2	2	1	2	3	2	1	1	2	3	2
254	2.29412	3.33333	2	2	1	21	3	3	2	3	4	2	3	3	2	3	2	1	2	2	1	1	2	2	4	1	3	2	2	1	2	2	2	1	4	2	1	2	1	4	2	2	2	3	3	2	1	2	1
261	3.47059	6	1.7	2.53333	1	21	3	3	3	2	5	2	4	4	5	1	4	2	1	5	4	4	5	4	4	2	3	4	3	2	2	2	3	3	2	3	2	2	3	2	2	1	2	1	2	2	2	1	2
47	2.05882	3.66667	2.6	2.4	2	20	3	3	2	1	1	1	2	3	3	2	3	2	2	3	2	2	2	2	2	1	2	3	2	2	4	2	3	2	3	2	1	3	3	3	3	3	2	2	2	3	3	2	2
67	1.64706	1.66667	2.6	2	2	20	3	3	1	1	1	1	2	2	1	2	2	1	1	3	2	2	2	2	2	2	1	3	2	2	2	3	3	1	3	1	1	3	1	2	3	3	2	2	3	2	1	3	3
68	2.76471	4.33333	2.1	2.33333	2	20	3	3	4	2	1	2	5	4	3	1	1	2	3	4	3	2	3	3	4	2	1	3	2	2	3	2	3	2	3	3	2	2	2	3	1	3	2	2	2	3	2	2	1
102	2.58824	5.16667	2.3	2	2	20	3	3	4	2	2	4	3	4	1	1	4	1	2	3	2	1	2	4	4	2	1	2	2	2	2	2	2	1	4	1	3	2	2	2	4	2	2	3	1	3	3	1	2
104	2.29412	5	2.2	2.33333	2	20	3	3	2	1	1	2	1	3	1	2	2	3	2	4	3	3	3	3	3	2	2	2	2	2	2	3	3	2	3	2	2	3	2	3	2	1	2	4	3	2	2	2	2
105	2.29412	5	2.2	2.33333	2	20	3	3	2	1	1	2	1	3	1	2	2	3	2	4	3	3	3	3	3	2	2	2	2	2	2	3	3	2	3	2	2	3	2	3	2	1	2	4	3	2	2	2	2
120	2.29412	3	1.8	2.2	2	20	3	3	1	1	1	2	1	2	1	1	5	3	5	3	2	2	4	3	2	2	2	2	2	2	3	2	2	2	2	2	2	3	3	2	2	2	2	2	2	2	2	2	1
121	2.52941	4.33333	1.6	2.26667	2	20	3	3	3	4	3	1	3	3	1	1	1	2	2	2	3	3	3	4	4	2	3	2	3	2	2	2	2	2	3	3	2	2	2	2	2	1	2	2	2	2	1	1	1
190	2.23529	4.16667	2.6	2.53333	2	20	3	3	2	3	1	1	2	2	2	1	1	2	4	2	2	4	4	2	3	2	3	3	2	2	3	2	3	1	4	3	3	2	2	3	2	3	3	2	3	3	2	2	3
191	2.70588	3.83333	2.4	2.6	2	20	3	3	2	1	3	2	4	3	3	2	4	3	2	2	3	3	3	3	3	2	2	2	3	3	3	3	3	2	4	2	2	2	3	3	2	2	3	2	2	3	2	2	3
246	2.35294	4.66667	2.3	2.4	2	20	3	3	3	3	1	2	3	2	2	1	3	2	2	3	2	2	3	3	3	2	2	3	2	2	4	1	4	1	4	1	1	3	3	3	2	2	3	2	3	3	2	2	2
247	2.35294	4.66667	2.3	2.4	2	20	3	3	3	3	1	2	3	2	2	1	3	2	2	3	2	2	3	3	3	2	2	3	2	2	4	1	4	1	4	1	1	3	3	3	2	2	3	2	3	3	2	2	2
266	2.88235	3.66667	2.6	2.2	2	20	3	3	5	5	2	3	3	2	3	2	2	2	2	3	3	3	3	3	3	2	2	3	2	2	3	3	3	1	3	1	1	3	2	2	3	3	2	3	2	3	2	3	2
267	2.88235	3.66667	2.6	2.2	2	20	3	3	5	5	2	3	3	2	3	2	2	2	2	3	3	3	3	3	3	2	2	3	2	2	3	3	3	1	3	1	1	3	2	2	3	3	2	3	2	3	2	3	2
270	1.94118	2.83333	2	2	2	20	3	3	2	3	2	1	3	2	1	2	2	1	1	2	3	2	3	2	1	2	1	2	1	2	2	3	1	3	2	1	2	3	2	3	3	2	3	1	2	1	2	3	2
289	3.05882	5.33333	2.1	2.2	2	20	3	3	3	3	2	2	4	4	2	2	3	2	3	4	4	4	4	3	3	2	2	3	2	1	2	2	3	2	4	2	2	2	1	3	2	2	1	2	2	3	2	2	2
290	3.05882	5.33333	2.1	2.2	2	20	3	3	3	3	2	2	4	4	2	2	3	2	3	4	4	4	4	3	3	2	2	3	2	1	2	2	3	2	4	2	2	2	1	3	2	2	1	2	2	3	2	2	2
293	2.76471	4.16667	2.4	2.4	2	20	3	3	2	2	1	2	4	3	4	1	4	1	2	5	4	2	4	3	3	1	2	3	2	2	3	2	3	2	3	3	2	3	2	3	2	3	2	3	2	4	2	2	2
294	2.76471	4.16667	2.4	2.4	2	20	3	3	2	2	1	2	4	3	4	1	4	1	2	5	4	2	4	3	3	1	2	3	2	2	3	2	3	2	3	3	2	3	2	3	2	3	2	3	2	4	2	2	2
6	2.11765	3.33333	1.4	2.13333	1	20	3	3	2	1	1	2	2	1	2	2	2	2	2	3	2	2	2	4	4	1	1	3	2	1	2	2	3	1	3	1	2	3	4	3	3	2	1	2	2	2	1	1	0
32	2.11765	3.83333	2.7	2.2	1	20	3	3	2	3	1	1	4	4	1	1	2	3	0	2	1	1	2	3	5	1	1	3	1	2	3	3	4	1	4	1	1	4	1	3	3	4	3	1	2	3	2	3	3
55	2	5.16667	2.9	2.26667	1	20	3	3	3	3	1	1	1	1	1	2	4	2	1	2	2	2	2	4	2	1	1	3	1	1	4	1	4	1	4	1	1	4	3	4	3	2	3	4	4	4	3	3	0
100	2.88235	5	1.6	2.4	1	20	3	3	2	2	1	1	5	4	3	2	1	1	2	4	3	4	5	5	4	2	3	1	4	2	1	3	3	2	4	4	2	2	2	1	2	1	3	2	1	0	0	1	2
107	2.52941	2	3	2.53333	1	20	3	3	2	3	2	1	3	3	3	2	3	1	2	3	4	3	3	2	3	2	2	3	2	3	3	3	3	2	3	2	2	3	2	3	3	3	3	3	3	3	3	3	3
677	2.64706	4	2.7	2.26667	2	19	3	3	5	4	4	3	3	2	2	2	2	3	2	2	2	2	2	2	3	2	2	2	1	1	2	2	4	3	3	2	2	3	2	3	2	3	2	2	3	3	3	3	3
173	2.35294	4.83333	1.8	2	2	19	3	3	1	2	2	1	3	2	4	2	2	2	2	3	2	1	5	3	3	2	1	2	1	2	3	3	3	1	3	3	1	2	1	2	2	1	2	2	3	3	1	1	1
670	2.52941	0	2	2.13333	2	19	3	3	2	2	2	2	3	4	3	2	3	2	2	4	2	2	2	3	3	2	2	2	2	2	2	2	2	2	3	3	2	2	2	2	2	2	2	2	2	2	2	2	2
122	1.88235	2	2	2.33333	2	20	2	3	2	3	3	1	3	3	0	1	2	2	2	2	2	2	1	1	2	2	2	3	2	2	3	2	3	2	2	2	2	3	2	3	2	2	2	2	2	2	2	2	2
136	3.11765	4	2.1	1.6	2	20	2	3	3	2	2	1	3	3	3	3	3	3	3	4	4	4	4	4	4	3	1	1	2	1	1	1	2	2	2	2	1	2	1	2	2	1	3	3	2	2	2	2	2
149	1.52941	1.66667	2.2	2.06667	2	20	2	3	2	1	1	2	2	2	1	1	2	1	1	1	2	2	2	2	1	1	1	3	1	1	3	2	3	1	4	2	1	3	2	3	3	3	3	2	2	2	2	1	1
217	2.82353	4.5	2.2	2.66667	2	20	2	3	2	2	1	3	4	4	2	2	3	2	4	4	3	2	4	3	3	3	4	2	3	2	3	3	3	3	2	3	2	2	3	2	2	2	2	3	2	2	2	2	2
273	2.82353	3.66667	2.3	2.13333	2	20	2	3	3	3	2	4	4	3	3	2	4	2	2	3	2	2	2	3	4	2	2	2	1	1	3	2	3	1	3	2	2	3	2	3	2	2	2	3	1	3	2	2	3
419	2.47059	3.33333	2.2	2.33333	2	20	2	3	2	2	1	1	2	2	2	1	3	2	5	5	2	2	4	2	4	2	2	2	2	2	3	3	3	2	3	2	2	2	3	2	3	2	2	3	2	2	2	1	2
448	2	4.33333	1	2.13333	2	20	2	3	2	2	1	1	4	2	2	1	1	1	1	3	2	2	3	3	3	2	2	2	2	3	3	0	2	3	1	2	2	3	3	2	1	1	1	1	1	1	1	1	1
508	2.11765	6.33333	2.4	2.2	2	20	2	3	1	1	1	2	3	2	2	1	1	1	1	3	4	2	4	3	4	1	2	2	1	1	3	3	3	2	4	2	1	3	2	3	3	3	2	2	3	1	1	3	3
530	2.76471	4.16667	2.4	2.6	2	20	2	3	2	1	1	1	4	5	2	1	5	2	3	5	1	3	4	3	4	2	2	2	2	3	3	3	3	3	3	2	2	3	3	3	2	2	2	3	3	2	3	2	2
678	2.29412	4.83333	2.3	1.93333	2	20	2	3	4	2	1	2	3	5	2	1	1	2	2	3	2	2	2	3	2	1	1	3	1	1	3	2	3	1	3	1	1	3	2	3	2	3	2	2	2	2	2	2	2
679	2.29412	4.83333	2.3	1.93333	2	20	2	3	4	2	1	2	3	5	2	1	1	2	2	3	2	2	2	3	2	1	1	3	1	1	3	2	3	1	3	1	1	3	2	3	2	3	2	2	2	2	2	2	2
131	2.94118	4.33333	1.7	2.4	1	20	2	3	2	3	3	2	2	3	2	3	2	3	4	4	4	4	4	3	2	2	2	3	2	2	3	3	3	2	3	2	2	2	2	3	2	1	1	2	3	2	1	2	2
657	3.88235	6	1.5	2.46667	1	20	2	3	3	3	4	2	5	5	4	3	5	5	4	4	4	4	4	4	3	3	3	2	3	3	2	3	2	2	3	3	2	2	2	2	1	1	1	3	3	1	1	1	2
658	3.88235	6	1.5	2.46667	1	20	2	3	3	3	4	2	5	5	4	3	5	5	4	4	4	4	4	4	3	3	3	2	3	3	2	3	2	2	3	3	2	2	2	2	1	1	1	3	3	1	1	1	2
145	1.88235	3	2.3	2.13333	2	19	2	3	1	1	1	2	3	1	1	1	1	1	1	3	4	4	4	1	2	1	1	3	1	2	2	4	2	4	2	2	2	2	1	3	2	2	1	0	3	3	3	3	2
150	2.82353	4	2.3	2.33333	2	19	2	3	3	2	1	2	3	2	1	5	5	5	3	3	3	2	2	3	3	2	2	3	2	2	3	2	3	2	3	2	1	3	2	3	2	3	3	2	2	2	2	2	2
168	4.23529	6.5	1.2	2.53333	2	19	2	3	4	5	4	5	5	4	3	2	4	5	5	5	5	5	5	3	3	3	3	1	2	2	2	3	3	3	3	3	2	3	3	2	2	1	2	2	1	1	0	1	0
281	3.23529	4.66667	1.2	2.26667	2	19	2	3	3	3	1	1	2	4	3	1	4	4	4	4	5	5	5	3	3	2	2	2	2	3	3	3	2	2	2	3	2	2	2	2	1	1	2	1	2	1	0	1	1
282	3.23529	4.66667	1.2	2.26667	2	19	2	3	3	3	1	1	2	4	3	1	4	4	4	4	5	5	5	3	3	2	2	2	2	3	3	3	2	2	2	3	2	2	2	2	1	1	2	1	2	1	0	1	1
285	2.29412	4	2.4	2.33333	2	19	2	3	2	2	1	1	2	2	2	2	2	3	3	3	3	3	3	3	2	2	2	3	1	2	3	2	3	2	3	2	2	3	2	3	2	2	2	2	2	3	3	2	3
286	2.29412	4	2.4	2.33333	2	19	2	3	2	2	1	1	2	2	2	2	2	3	3	3	3	3	3	3	2	2	2	3	1	2	3	2	3	2	3	2	2	3	2	3	2	2	2	2	2	3	3	2	3
498	3.35294	5.66667	1.8	2.46667	2	19	2	3	3	3	2	4	5	5	3	2	2	2	2	3	4	3	4	5	5	2	2	3	2	2	3	2	3	4	3	3	2	2	2	2	2	1	2	2	3	2	1	2	1
541	2.35294	2	2.6	2.2	2	19	2	3	3	3	1	2	3	2	1	2	2	1	2	3	4	4	4	1	2	3	2	2	1	2	3	2	2	2	2	2	3	3	3	1	3	3	2	2	3	2	3	3	2
695	2.64706	4.83333	2.2	2.2	2	19	2	3	3	2	2	2	5	3	1	2	3	2	2	2	2	4	4	2	4	1	1	3	2	1	3	2	3	1	4	2	1	3	2	4	3	2	1	1	2	3	2	2	2
720	2.47059	4	2	2.2	2	19	2	3	2	2	3	1	3	2	3	2	3	2	2	4	3	3	3	2	2	2	3	2	2	2	2	2	3	2	3	1	2	3	2	2	2	2	1	2	2	2	2	2	2
634	2.88235	6	1.5	2.33333	1	19	2	3	2	1	1	2	4	4	1	5	5	3	1	1	5	5	5	2	2	2	1	2	2	3	1	4	3	2	2	3	3	2	3	2	3	1	2	2	3	1	1	0	1
647	2.88235	4.5	2.4	2.6	1	19	2	3	2	2	1	2	4	3	2	1	5	4	5	5	3	3	3	2	2	1	2	4	3	3	1	3	2	3	3	4	4	2	3	1	3	0	4	2	2	1	3	3	3
648	2.88235	4.5	2.4	2.6	1	19	2	3	2	2	1	2	4	3	2	1	5	4	5	5	3	3	3	2	2	1	2	4	3	3	1	3	2	3	3	4	4	2	3	1	3	0	4	2	2	1	3	3	3
689	2.58824	4.33333	2.5	2	2	18	2	3	2	2	1	1	2	2	2	3	3	2	3	3	4	4	4	3	3	1	1	2	1	1	2	2	3	2	3	3	2	2	2	3	2	3	3	3	2	2	2	3	2
277	2.82353	4	2.2	2.2	1	18	2	3	3	2	1	1	3	4	2	3	1	3	3	3	4	4	4	4	3	2	2	2	2	2	2	2	3	2	3	3	2	2	2	2	2	2	2	2	3	2	2	2	2
225	3.29412	4	2.3	2.46667	1	20	1	3	3	3	1	2	4	3	2	4	4	4	4	4	3	4	4	2	5	2	1	2	1	3	3	3	4	3	4	2	1	2	2	4	3	2	2	1	2	3	2	2	2
226	3.29412	4	2.3	2.46667	1	20	1	3	3	3	1	2	4	3	2	4	4	4	4	4	3	4	4	2	5	2	1	2	1	3	3	3	4	3	4	2	1	2	2	4	3	2	2	1	2	3	2	2	2
485	2.05882	3.33333	2.2	2.4	2	19	1	3	2	3	1	1	2	2	3	3	1	2	1	3	1	1	3	3	3	3	1	3	1	2	3	3	3	2	3	2	2	3	2	3	2	3	2	2	2	2	2	2	2
332	2.47059	2.5	2.3	2.33333	2	18	1	3	3	3	1	1	1	2	3	5	0	2	4	4	3	3	1	2	4	2	2	3	2	2	3	2	3	2	3	2	2	2	3	2	3	2	2	2	2	3	2	2	2
357	2.41176	3.5	2	2.33333	2	18	1	3	3	1	1	2	5	4	1	1	1	1	2	3	4	4	4	2	2	2	2	2	2	2	3	2	3	2	3	2	2	3	2	3	2	2	2	2	2	2	2	2	2
360	2.88235	4.66667	1.7	2.2	2	18	1	3	2	2	3	3	3	4	3	2	4	2	2	2	3	3	4	4	3	1	2	3	1	2	4	2	3	2	3	2	1	2	2	3	0	2	1	4	2	3	2	1	2
363	2.82353	5	2	2.13333	2	18	1	3	4	4	1	2	4	5	2	4	1	4	4	4	1	1	1	3	3	4	2	2	2	2	2	2	2	2	2	2	2	2	2	2	2	2	2	2	2	2	2	2	2
364	2.82353	5	2	2.13333	2	18	1	3	4	4	1	2	4	5	2	4	1	4	4	4	1	1	1	3	3	4	2	2	2	2	2	2	2	2	2	2	2	2	2	2	2	2	2	2	2	2	2	2	2
366	3.58824	6	1.8	2.33333	2	18	1	3	5	3	2	1	5	5	1	1	1	3	4	5	5	5	5	5	5	2	3	3	2	2	2	3	2	2	3	2	2	2	3	2	2	3	2	2	2	1	1	1	1
367	3.58824	6	1.8	2.33333	2	18	1	3	5	3	2	1	5	5	1	1	1	3	4	5	5	5	5	5	5	2	3	3	2	2	2	3	2	2	3	2	2	2	3	2	2	3	2	2	2	1	1	1	1
432	2.52941	3.33333	2	2.33333	2	18	1	3	2	1	2	1	4	3	1	3	2	3	2	5	2	2	4	3	3	2	2	3	1	2	3	3	3	1	4	2	1	3	2	3	2	2	1	3	2	3	1	0	2
599	3.17647	5.33333	1.6	2.33333	2	18	1	3	3	3	1	3	4	4	3	2	3	2	2	4	4	4	4	4	4	2	3	2	2	2	2	3	3	2	3	3	2	2	2	2	1	1	0	2	3	1	1	2	2
600	3.17647	5.33333	1.6	2.33333	2	18	1	3	3	3	1	3	4	4	3	2	3	2	2	4	4	4	4	4	4	2	3	2	2	2	2	3	3	2	3	3	2	2	2	2	1	1	0	2	3	1	1	2	2
222	2.76471	4	1.8	2.06667	1	18	1	3	3	3	3	2	3	3	3	1	3	2	2	4	3	3	3	3	3	2	1	3	2	2	3	2	3	2	3	1	1	2	2	2	2	2	1	2	1	2	1	2	1
354	1.82353	5.16667	2.5	2	1	18	1	3	2	3	2	1	4	2	1	1	1	1	1	3	1	1	1	3	3	1	1	4	1	1	3	1	3	1	4	1	1	3	1	4	3	4	3	0	3	3	2	2	1
428	2.76471	4.33333	1.8	2.4	1	18	1	3	2	2	2	2	3	3	4	3	2	2	1	4	4	4	4	3	2	2	2	2	2	4	2	3	3	3	2	2	2	2	3	2	2	2	1	3	2	0	2	2	2
455	1.41176	1.5	2	2.06667	1	18	1	3	1	1	1	1	2	1	1	1	1	1	1	3	2	2	2	2	1	1	1	2	2	2	4	2	3	2	2	2	2	2	2	2	3	2	3	1	1	3	1	2	1
470	3.29412	4.5	1.5	2.66667	1	18	1	3	3	2	3	2	4	4	1	2	1	4	4	3	4	4	5	5	5	2	2	3	3	2	3	4	4	3	1	3	1	3	3	3	1	2	1	2	1	2	1	2	1
571	2.70588	3.5	2.6	2.13333	1	18	1	3	2	2	1	2	4	2	5	1	4	2	1	3	3	3	4	4	3	2	1	2	2	2	2	2	3	2	3	3	2	1	2	3	3	3	2	2	3	3	2	3	3
585	3.29412	4.33333	2.2	2.2	1	18	1	3	4	4	2	3	4	4	3	2	4	3	3	3	3	3	3	4	4	2	2	2	1	2	2	3	3	1	4	3	2	2	2	2	3	1	2	2	3	2	2	2	2
586	3.29412	4.33333	2.2	2.2	1	18	1	3	4	4	2	3	4	4	3	2	4	3	3	3	3	3	3	4	4	2	2	2	1	2	2	3	3	1	4	3	2	2	2	2	3	1	2	2	3	2	2	2	2
464	2.29412	4.16667	1.9	2.2	1	17	1	3	2	2	1	1	2	2	1	1	3	1	4	4	4	4	3	2	2	2	2	2	1	1	3	3	3	2	3	2	1	3	2	3	2	2	2	1	1	3	1	3	2
79	2.11765	4	2.4	2.26667	2	22	3	4	2	2	1	2	4	1	3	1	1	2	1	2	2	3	2	3	4	2	2	2	2	2	3	2	3	3	3	2	2	2	2	2	3	3	3	4	2	1	2	1	2
82	2.29412	4.16667	2.2	2	2	22	3	4	2	2	2	2	3	3	4	2	1	2	2	2	2	2	3	3	2	1	1	3	1	1	3	2	3	1	4	1	1	3	2	3	3	2	2	2	2	3	2	2	2
48	2.41176	4.16667	2.3	1.86667	1	22	3	4	2	3	1	2	4	4	1	5	0	2	2	4	2	2	3	2	2	3	1	2	1	3	1	3	2	0	2	1	3	2	2	2	4	1	3	1	3	3	2	1	2
78	2	4	2.9	2.73333	2	21	3	4	2	2	2	1	2	2	3	2	2	2	2	2	2	2	2	2	2	2	3	2	3	3	3	3	3	3	3	3	3	2	1	4	2	3	3	3	3	3	3	3	3
189	3.17647	3	1.3	2.13333	2	21	3	4	2	4	1	1	4	4	4	1	1	3	2	5	5	5	5	4	3	1	1	4	1	2	4	1	4	1	4	3	1	2	1	2	0	3	3	1	0	2	0	2	0
12	2	4.5	2.7	2.13333	1	21	3	4	3	3	1	1	4	4	1	2	2	1	1	3	1	1	1	3	2	1	1	3	2	1	4	1	3	1	3	2	1	4	1	4	3	3	3	3	2	3	2	2	2
94	2.70588	4.33333	2.7	2.2	1	21	3	4	2	3	3	2	2	3	2	3	4	2	3	4	3	2	3	3	2	2	2	2	2	2	2	3	3	1	3	1	1	3	3	3	3	3	3	3	2	2	2	3	3
95	2.70588	4.33333	2.7	2.2	1	21	3	4	2	3	3	2	2	3	2	3	4	2	3	4	3	2	3	3	2	2	2	2	2	2	2	3	3	1	3	1	1	3	3	3	3	3	3	3	2	2	2	3	3
38	3	4.33333	2.4	2.06667	2	20	3	4	2	2	1	3	4	5	3	5	5	4	3	3	2	2	2	3	2	2	2	2	1	1	4	2	3	2	3	1	1	3	2	2	2	4	3	2	3	2	2	2	2
39	3	4.33333	2.4	2.06667	2	20	3	4	2	2	1	3	4	5	3	5	5	4	3	3	2	2	2	3	2	2	2	2	1	1	4	2	3	2	3	1	1	3	2	2	2	4	3	2	3	2	2	2	2
86	2.47059	2	2.3	2	2	20	3	4	2	2	1	2	3	2	3	2	1	2	3	3	4	4	4	2	2	1	2	2	1	1	3	2	3	2	4	1	1	3	1	3	2	3	2	2	2	2	3	3	2
103	2.29412	3.83333	2.5	2	2	20	3	4	3	3	1	1	5	3	1	2	2	2	2	2	2	2	3	3	2	1	1	3	2	3	2	2	2	1	4	1	1	2	1	4	3	3	3	2	2	3	2	3	2
248	2	2.33333	2.1	2.8	2	20	3	4	2	2	2	2	2	2	2	2	2	2	2	2	2	2	2	2	2	2	3	4	2	2	3	3	3	3	3	2	2	2	4	4	3	3	2	2	2	2	4	1	1
249	3.29412	4	2	2.46667	2	20	3	4	2	3	3	3	3	3	3	4	4	3	3	4	3	4	3	4	4	2	3	2	3	2	2	2	2	2	2	3	3	3	3	3	2	2	2	2	2	2	2	2	2
51	1.82353	4.16667	2	2.33333	1	20	3	4	1	1	2	3	1	2	3	1	2	3	1	3	2	2	1	1	2	2	3	2	3	2	2	2	2	2	3	2	2	2	3	3	2	3	2	2	2	2	3	1	2
52	1.82353	4.16667	2	2.33333	1	20	3	4	1	1	2	3	1	2	3	1	2	3	1	3	2	2	1	1	2	2	3	2	3	2	2	2	2	2	3	2	2	2	3	3	2	3	2	2	2	2	3	1	2
56	1.41176	2	2.3	1.93333	1	20	3	4	2	1	1	1	1	1	1	2	1	2	2	2	1	1	1	2	2	2	2	2	1	1	1	3	3	2	4	2	1	1	2	2	2	3	3	3	3	4	1	1	2
404	2.82353	6.33333	1.2	2.46667	1	18	3	4	3	3	2	2	4	4	3	2	2	2	3	3	2	2	3	4	4	2	3	3	2	2	2	3	3	2	4	4	2	1	2	2	1	1	1	2	2	1	0	1	1
442	2.35294	4.5	2	2.6	2	21	3	4	2	2	1	2	4	1	1	2	2	2	3	3	3	3	3	3	3	2	2	3	2	3	3	3	3	2	3	2	3	2	3	3	2	1	2	3	2	2	3	2	2
715	2.35294	3.83333	2.1	1.93333	2	21	2	4	2	1	1	3	4	3	2	2	2	2	3	2	1	4	2	3	3	1	1	2	1	1	3	2	3	1	4	2	1	3	2	2	2	2	1	1	3	1	2	2	3
493	3.76471	6	1.4	2.26667	2	20	2	4	2	4	2	2	5	5	4	3	4	4	4	5	5	3	3	5	4	2	3	2	2	3	2	2	3	2	3	2	2	2	1	3	2	2	2	1	1	1	1	2	1
509	1.82353	3.33333	2.3	1.73333	2	20	2	4	2	1	1	2	4	2	2	1	1	1	1	2	3	2	2	2	2	1	1	2	1	2	2	2	2	1	3	1	2	2	2	2	3	2	3	3	3	2	1	1	2
556	2.47059	3.66667	2.2	1.93333	2	20	2	4	2	1	1	2	3	4	3	2	3	2	2	2	3	4	4	2	2	2	2	2	1	1	3	2	3	1	3	2	1	2	2	2	3	2	2	3	2	2	1	1	3
654	3	3.5	2.4	2.06667	2	20	2	4	2	3	2	2	4	4	2	1	4	4	3	4	2	1	4	5	4	2	1	3	1	1	4	2	3	1	4	1	1	3	1	3	2	2	3	2	2	3	2	3	2
655	2.64706	3	2.4	2.4	2	20	2	4	3	3	1	2	4	4	3	2	3	3	2	2	3	2	4	2	2	2	2	3	3	2	3	2	3	2	3	2	2	2	2	3	2	3	2	2	2	3	2	3	2
701	2.70588	5.83333	1.6	2.26667	2	20	2	4	2	4	2	2	3	3	2	2	2	2	3	3	3	3	4	3	3	2	2	2	2	2	2	2	3	3	3	2	2	2	3	2	2	1	1	1	1	2	2	2	2
728	1.41176	4.16667	2.9	2.26667	2	20	2	4	1	2	1	1	2	1	2	1	2	2	1	1	1	2	2	1	1	1	1	2	1	1	3	1	4	4	4	1	2	3	3	3	3	3	3	3	3	3	3	3	2
14	2.23529	2.5	2.6	2	1	20	2	4	2	1	3	2	1	2	4	2	4	2	3	1	3	2	1	3	2	1	2	3	2	2	2	2	1	1	2	2	3	2	3	2	3	2	4	2	3	2	3	2	3
617	1.64706	2.16667	2.5	2.33333	1	20	2	4	2	2	1	1	3	3	1	1	1	1	1	1	1	1	2	3	3	1	2	3	1	1	4	1	4	4	4	1	1	3	1	4	3	4	3	2	2	3	3	1	2
619	3	5.33333	2.1	2.33333	1	20	2	4	1	2	2	3	4	4	2	1	4	4	2	3	4	5	4	3	3	2	1	3	1	2	3	2	4	2	4	2	1	3	2	3	3	2	1	2	1	3	1	3	2
620	3	5.33333	2.1	2.33333	1	20	2	4	1	2	2	3	4	4	2	1	4	4	2	3	4	5	4	3	3	2	1	3	1	2	3	2	4	2	4	2	1	3	2	3	3	2	1	2	1	3	1	3	2
643	4.05882	4.83333	1.3	2.26667	1	20	2	4	2	2	3	5	5	4	4	2	5	5	5	5	5	5	3	4	5	1	2	2	1	2	2	1	4	2	4	3	2	3	2	3	0	0	1	1	2	1	3	2	2
644	4.05882	4.83333	1.3	2.26667	1	20	2	4	2	2	3	5	5	4	4	2	5	5	5	5	5	5	3	4	5	1	2	2	1	2	2	1	4	2	4	3	2	3	2	3	0	0	1	1	2	1	3	2	2
140	3.88235	5	2.2	2.26667	2	19	2	4	3	2	3	5	5	4	2	4	3	4	4	2	5	5	5	5	5	1	1	3	1	1	4	3	4	1	4	1	1	4	1	4	2	2	1	4	1	2	3	2	2
152	2.35294	5.66667	1.9	2.53333	2	19	2	4	1	1	1	1	4	5	3	2	3	2	3	3	2	2	2	2	3	2	3	2	2	2	3	3	3	2	4	3	2	3	2	2	2	1	2	2	2	2	2	2	2
161	2.52941	3.83333	1.8	2.6	2	19	2	4	2	1	1	2	3	2	2	3	2	3	3	4	3	3	4	2	3	2	2	2	2	3	3	3	3	2	3	3	2	3	3	3	2	2	1	2	3	2	2	1	1
162	3	3.83333	2.9	2.26667	2	19	2	4	3	4	1	1	4	4	2	2	1	2	2	4	4	4	3	5	5	2	1	3	1	2	2	4	4	1	4	1	1	2	4	2	2	1	2	4	4	3	4	1	4
165	2.88235	5.5	1.7	2.73333	2	19	2	4	2	1	1	3	3	4	3	2	4	3	3	4	4	4	2	3	3	2	3	2	3	3	3	3	3	3	3	3	3	2	3	2	1	1	2	1	3	2	1	2	1
166	2.88235	5.5	1.7	2.73333	2	19	2	4	2	1	1	3	3	4	3	2	4	3	3	4	4	4	2	3	3	2	3	2	3	3	3	3	3	3	3	3	3	2	3	2	1	1	2	1	3	2	1	2	1
410	2.05882	4.66667	1.9	2.2	2	19	2	4	1	1	1	1	2	4	1	1	1	1	2	1	4	4	3	3	4	1	2	2	3	2	2	3	2	3	3	2	2	2	2	2	3	2	2	2	1	2	1	2	2
424	2.29412	5.16667	2	2.53333	2	19	2	4	3	1	1	2	4	3	2	3	2	2	2	3	2	2	2	3	2	2	1	2	3	2	3	3	4	3	3	3	2	2	2	3	2	1	3	2	3	1	2	2	2
526	2.76471	4.83333	2.4	2.33333	2	19	2	4	2	2	1	1	4	4	1	5	5	3	2	4	2	2	4	2	3	2	2	2	2	2	3	3	3	2	3	2	2	2	3	2	2	2	3	3	2	2	2	2	3
527	2.41176	4.16667	2.5	2.4	2	19	2	4	3	2	1	2	2	3	2	1	3	2	2	4	3	3	4	2	2	3	2	2	2	2	1	3	3	2	4	3	2	2	3	2	2	2	2	3	2	3	2	3	3
544	2.41176	5	1.8	2.4	2	19	2	4	3	2	1	2	4	2	1	1	1	2	2	4	4	4	3	2	3	2	2	3	2	2	2	3	3	2	3	3	2	2	3	2	2	1	2	2	2	2	1	2	1
687	2.94118	3.16667	2	2.13333	2	19	2	4	2	1	1	1	3	3	2	2	4	3	2	4	4	4	4	5	5	2	1	3	2	1	3	3	2	3	1	1	1	3	3	3	2	2	2	2	2	2	2	2	2
693	2.17647	5.16667	1.9	2.6	2	19	2	4	2	3	2	2	4	4	2	1	1	1	1	4	1	1	2	3	3	3	4	1	2	3	3	2	3	2	3	3	3	3	3	1	2	2	3	2	1	3	2	2	1
706	3	4.83333	1.7	2.6	2	19	2	4	3	2	1	4	4	3	3	2	2	2	2	4	4	4	3	4	4	2	2	2	3	2	2	3	3	3	3	3	2	3	3	3	2	1	1	1	3	2	1	2	1
723	1.64706	4.16667	2.8	2.2	2	19	2	4	2	1	1	2	2	2	1	2	1	2	1	4	1	2	2	1	1	1	1	2	1	1	3	1	4	4	4	1	2	3	3	2	3	3	3	3	3	2	3	2	3
724	1.64706	4.16667	2.8	2.2	2	19	2	4	2	1	1	2	2	2	1	2	1	2	1	4	1	2	2	1	1	1	1	2	1	1	3	1	4	4	4	1	2	3	3	2	3	3	3	3	3	2	3	2	3
690	2.29412	5	2.3	2.06667	1	19	2	4	2	1	1	2	4	4	2	1	1	2	2	2	2	3	3	4	3	1	1	2	2	2	2	1	3	2	3	3	2	2	2	3	3	1	2	3	3	3	2	1	2
691	2.29412	5	2.3	2.06667	1	19	2	4	2	1	1	2	4	4	2	1	1	2	2	2	2	3	3	4	3	1	1	2	2	2	2	1	3	2	3	3	2	2	2	3	3	1	2	3	3	3	2	1	2
741	3.05882	5.16667	1.3	2	1	19	2	4	5	4	1	1	1	4	3	4	0	3	3	4	5	3	2	4	5	1	2	1	1	3	2	3	2	3	1	2	3	0	2	4	3	1	2	0	1	2	1	2	0
143	2.29412	3.33333	2.2	2.13333	1	19	2	4	2	1	1	1	3	2	2	2	1	1	1	4	4	2	4	4	4	1	1	3	1	2	3	3	4	1	4	1	1	3	1	3	2	2	1	2	2	3	2	3	3
144	2.29412	3.33333	2.2	2.13333	1	19	2	4	2	1	1	1	3	2	2	2	1	1	1	4	4	2	4	4	4	1	1	3	1	2	3	3	4	1	4	1	1	3	1	3	2	2	1	2	2	3	2	3	3
615	3.35294	6.83333	1.1	2.86667	1	19	2	4	2	1	1	1	5	5	4	1	5	3	3	5	5	5	3	3	5	3	4	1	4	2	1	3	3	4	3	4	3	2	4	2	3	1	2	3	1	1	0	0	0
621	2.52941	5	1.9	2	1	19	2	4	2	2	2	1	4	3	1	3	2	2	4	3	2	3	3	2	4	2	2	2	1	1	2	1	4	1	4	2	1	3	1	3	2	2	2	2	2	1	2	2	2
651	2.58824	3.83333	2.9	1.73333	1	19	2	4	2	2	2	2	3	4	2	2	5	2	2	4	2	2	2	3	3	1	1	2	1	1	3	1	3	1	3	1	1	3	1	3	3	3	2	3	3	3	3	3	3
659	2.94118	2.5	1.8	2	1	19	2	4	2	1	1	1	4	3	2	1	5	2	1	4	4	4	5	5	5	1	1	1	1	1	3	3	3	1	4	1	1	4	1	4	3	2	2	3	0	0	4	1	2
669	2.47059	5.16667	2.5	2.4	1	19	2	4	2	3	1	1	4	4	1	1	4	3	3	2	2	2	2	3	4	1	3	3	3	2	3	1	3	2	4	3	1	3	1	3	3	2	3	4	1	2	2	2	2
272	2.52941	5.66667	2.3	2.2	2	18	2	4	2	1	1	2	4	2	1	2	3	2	2	3	3	3	4	4	4	1	1	2	1	1	3	3	3	2	4	1	2	3	3	3	2	2	2	1	2	3	3	3	2
443	1.94118	4.83333	2.1	2.4	2	18	2	4	2	2	1	1	2	2	1	2	1	2	1	4	2	2	2	3	3	2	2	3	2	2	3	2	3	2	3	2	2	3	2	3	2	2	3	1	2	2	3	2	2
370	2.41176	4	1.7	2.66667	1	20	1	4	3	2	1	1	5	5	2	2	1	2	2	2	4	4	0	3	2	2	2	3	3	3	3	3	2	3	3	3	2	3	3	2	2	2	1	1	2	1	2	2	2
300	3.17647	4.5	1.7	2.26667	2	19	1	4	3	3	3	1	4	4	3	2	4	2	4	3	3	3	4	4	4	2	3	2	2	2	2	2	2	3	3	2	2	2	3	2	2	1	2	2	3	2	1	0	1
309	2.23529	5	2.4	2.46667	2	19	1	4	2	2	3	1	4	3	2	1	2	1	1	2	2	1	4	4	3	2	2	2	3	2	3	3	2	2	3	2	3	3	3	2	2	2	4	3	2	1	3	3	1
310	2.23529	5	2.4	2.46667	2	19	1	4	2	2	3	1	4	3	2	1	2	1	1	2	2	1	4	4	3	2	2	2	3	2	3	3	2	2	3	2	3	3	3	2	2	2	4	3	2	1	3	3	1
318	2.47059	5.33333	2.3	2.33333	2	19	1	4	2	1	1	2	5	4	2	1	1	2	1	5	1	1	3	5	5	2	3	2	1	3	2	3	3	1	4	3	3	1	2	2	3	1	2	2	1	1	3	3	3
322	2.17647	4.5	2.2	2.26667	2	19	1	4	1	3	2	1	3	1	1	1	3	2	2	2	3	2	3	4	3	2	1	2	2	2	3	2	4	1	4	2	2	3	2	2	3	2	2	1	2	3	2	2	2
335	1.52941	4.33333	2.4	2.46667	2	19	1	4	2	2	1	1	5	2	0	0	1	1	1	2	1	1	3	1	2	2	3	2	3	2	2	1	3	3	4	2	2	2	4	2	2	2	1	3	3	3	3	3	2
340	2.64706	4.5	2.7	2.33333	2	19	1	4	2	3	4	3	4	3	2	2	3	2	2	3	2	0	3	3	4	2	1	3	2	2	3	2	3	2	3	2	2	3	2	3	2	3	2	4	3	3	2	3	2
341	2.64706	4.5	2.7	2.33333	2	19	1	4	2	3	4	3	4	3	2	2	3	2	2	3	2	0	3	3	4	2	1	3	2	2	3	2	3	2	3	2	2	3	2	3	2	3	2	4	3	3	2	3	2
207	2.41176	3.83333	2.5	2.33333	1	19	1	4	1	1	1	3	4	2	3	2	0	2	2	4	4	4	3	2	3	2	1	4	1	1	4	1	3	2	4	3	1	3	3	2	3	3	2	4	2	3	1	1	3
214	1.23529	2.66667	2.4	3	1	19	1	4	1	1	1	1	1	1	0	1	1	1	1	1	3	3	2	1	1	3	3	3	3	3	3	3	3	3	3	3	3	3	3	3	3	3	3	3	2	2	2	2	2
215	2.17647	4.16667	2.4	2.4	1	19	1	4	2	2	1	1	4	3	3	1	1	1	1	2	4	4	3	2	2	3	2	2	2	2	2	3	3	2	3	3	3	2	2	2	4	2	2	2	2	2	2	2	3
317	3	4.33333	2.1	2.66667	1	19	1	4	1	1	3	2	5	2	4	2	4	3	3	3	4	5	2	5	2	1	3	2	4	2	3	3	3	4	2	1	3	2	3	4	4	4	2	3	0	0	2	3	1
402	2.29412	2.5	2.6	2.46667	1	19	1	4	1	1	1	3	3	2	1	1	5	2	2	5	2	3	3	2	2	2	1	4	2	2	2	3	4	1	4	3	1	3	1	4	2	3	4	4	2	3	2	2	3
405	2	4.83333	2.6	2.26667	1	19	1	4	2	2	1	1	3	5	1	3	1	1	1	1	1	1	2	5	3	2	3	2	1	2	2	3	3	2	4	2	2	2	1	3	3	2	4	0	4	2	2	4	2
458	2.23529	3.16667	2.3	2	1	19	1	4	2	3	1	2	3	2	3	3	1	2	1	2	3	2	3	3	2	2	1	2	1	1	2	2	3	2	3	2	1	3	2	3	3	2	2	2	1	2	3	2	2
477	2.64706	4.33333	2.3	2.06667	1	19	1	4	2	3	2	2	3	4	3	2	2	1	1	2	4	4	4	3	3	1	1	3	2	1	3	1	4	2	4	1	1	3	1	3	3	2	1	2	3	2	3	2	2
480	2.70588	3.33333	2.9	2.33333	1	19	1	4	2	4	1	5	4	5	5	1	1	1	1	2	2	2	2	4	4	2	3	2	2	2	2	2	2	2	2	2	3	3	3	3	3	3	3	3	3	3	3	2	3
565	2.52941	1	3	1.66667	1	19	1	4	2	2	2	5	5	3	2	3	2	2	2	2	2	2	2	2	3	1	1	3	2	1	3	1	2	1	3	2	1	1	1	2	4	4	4	4	2	2	3	1	2
209	2.35294	4.66667	2.5	2.2	2	18	1	4	2	1	1	2	3	2	2	2	4	2	4	3	2	3	2	2	3	2	2	2	2	2	2	2	3	2	3	3	1	2	2	3	3	2	2	2	3	2	2	3	2
213	2.52941	2.5	2.3	2.2	2	18	1	4	3	3	2	2	3	3	1	2	2	3	2	2	3	3	3	3	3	2	3	2	2	2	2	2	2	2	2	2	2	3	3	2	3	2	2	2	2	2	2	3	3
307	3.41176	4.5	1.3	2.6	2	18	1	4	2	2	3	3	4	3	4	4	2	4	3	4	4	4	3	5	4	3	3	2	3	2	3	3	3	2	3	3	3	2	2	2	2	1	1	1	1	1	1	2	1
308	3.41176	4.5	1.3	2.6	2	18	1	4	2	2	3	3	4	3	4	4	2	4	3	4	4	4	3	5	4	3	3	2	3	2	3	3	3	2	3	3	3	2	2	2	2	1	1	1	1	1	1	2	1
314	2.70588	3.83333	2.4	2.4	2	18	1	4	3	2	1	3	4	4	1	2	2	2	3	5	4	4	3	1	2	2	1	3	2	2	3	3	3	2	4	2	1	3	2	3	3	4	3	0	1	3	3	2	2
339	2.52941	3	1.3	2.2	2	18	1	4	2	1	1	3	4	4	1	2	1	2	5	5	2	2	2	3	3	2	2	2	2	2	4	2	3	2	2	2	2	2	2	2	1	1	1	1	2	1	1	2	1
361	2.64706	3.66667	1.8	2.26667	2	18	1	4	2	2	2	1	3	2	1	3	4	4	4	4	2	2	3	3	3	2	3	1	1	2	2	2	3	2	3	3	3	2	3	2	2	2	1	2	1	2	2	2	2
452	3.17647	5.83333	1.9	2.26667	2	18	1	4	3	4	3	2	4	4	2	2	3	2	2	3	4	4	4	4	4	2	3	2	1	2	3	1	3	1	4	3	2	2	3	2	2	1	2	2	3	2	2	1	2
453	3.17647	5.83333	1.9	2.26667	2	18	1	4	3	4	3	2	4	4	2	2	3	2	2	3	4	4	4	4	4	2	3	2	1	2	3	1	3	1	4	3	2	2	3	2	2	1	2	2	3	2	2	1	2
468	3	3.5	1.9	1.93333	2	18	1	4	2	2	1	1	2	3	4	4	5	5	2	4	4	4	2	4	2	1	1	1	1	1	3	2	3	2	3	1	1	3	3	3	1	2	1	1	2	3	2	2	2
469	2.70588	5.16667	2.4	2	2	18	1	4	4	4	1	1	5	2	3	1	1	2	3	4	2	2	4	3	4	2	3	1	2	1	1	1	3	1	2	3	2	3	3	2	3	3	1	3	0	4	2	2	4
484	2.58824	3.66667	1.5	2.2	2	18	1	4	1	3	1	1	4	4	1	1	3	4	2	2	4	4	4	2	3	2	1	2	3	1	3	2	4	1	4	2	1	2	3	2	3	1	2	0	1	0	2	3	1
488	2.29412	4.33333	2.1	2.4	2	18	1	4	2	2	1	1	3	3	1	2	2	2	2	3	3	3	3	3	3	2	2	3	1	2	2	3	3	2	4	2	2	3	3	2	2	2	3	3	3	2	1	2	2
491	2.29412	4	2.3	1.93333	2	18	1	4	2	2	1	1	2	4	1	1	3	1	2	2	3	4	5	3	2	1	1	3	1	1	3	2	3	1	4	1	1	3	1	3	3	4	4	3	2	2	2	3	0
492	2.29412	4	2.3	1.93333	2	18	1	4	2	2	1	1	2	4	1	1	3	1	2	2	3	4	5	3	2	1	1	3	1	1	3	2	3	1	4	1	1	3	1	3	3	4	4	3	2	2	2	3	0
575	2.82353	4.66667	1.5	2.26667	2	18	1	4	2	1	1	3	4	3	1	3	2	2	4	3	4	4	4	3	4	3	2	1	1	2	3	3	3	1	3	2	2	3	3	2	1	2	1	1	1	2	2	2	2
579	1.88235	3.33333	2.4	2.13333	2	18	1	4	2	1	1	2	2	2	1	1	1	2	2	2	3	3	3	2	2	1	1	3	1	1	4	2	4	1	4	1	1	3	1	4	2	3	2	3	2	3	2	2	2
596	3	6.83333	1.7	2.4	2	18	1	4	3	2	1	2	4	5	1	1	2	3	4	2	4	5	5	5	2	2	2	2	1	2	3	2	4	1	4	3	1	3	3	3	2	1	2	3	2	0	1	1	2
597	3	4	2.3	2.4	2	18	1	4	3	3	1	2	0	3	4	4	5	4	4	3	2	3	4	3	3	2	2	2	2	1	4	3	3	2	3	2	2	3	2	3	2	2	3	2	1	2	3	3	2
598	2.58824	4.5	2.4	2.13333	2	18	1	4	3	3	1	2	4	2	4	2	4	3	2	4	2	2	2	1	3	2	1	3	2	2	3	2	3	2	3	2	1	2	2	2	3	3	2	1	3	4	1	2	2
573	2.94118	4.5	1.4	2.2	1	18	1	4	2	1	2	2	5	4	2	3	2	2	3	4	2	3	4	5	4	2	2	4	2	3	2	3	3	1	4	1	1	2	1	2	1	1	1	0	2	3	2	0	1
224	2.52941	4.66667	2.4	2	1	18	1	4	2	3	1	2	4	0	4	1	4	1	4	4	2	2	1	4	4	2	3	2	2	2	2	2	2	2	3	1	1	2	2	2	3	3	2	3	3	2	3	1	1
227	2.52941	4.66667	2	2.06667	1	18	1	4	3	2	1	2	4	2	1	2	2	2	3	3	2	4	3	4	3	1	2	2	2	1	3	2	3	1	3	2	1	3	2	3	2	3	2	3	2	2	1	2	1
228	3	4.5	1.7	2.53333	1	18	1	4	3	3	4	2	3	4	2	1	3	3	1	3	4	4	4	3	4	3	2	2	2	2	3	3	3	2	3	4	2	3	2	2	1	4	1	2	3	2	0	1	1
312	2.35294	4.33333	2.5	2.06667	1	18	1	4	2	2	1	2	3	2	1	2	3	1	1	4	3	4	4	2	3	2	2	3	1	1	3	1	2	2	3	2	2	2	2	3	2	2	2	4	2	3	2	2	2
316	3.05882	4.5	1.4	2.53333	1	18	1	4	3	3	2	3	4	3	3	3	4	2	2	4	4	3	3	2	4	2	3	3	2	2	3	2	2	3	2	3	2	3	3	3	2	2	1	1	2	1	1	1	2
328	3.47059	3.5	2.4	2.4	1	18	1	4	5	5	4	1	4	5	5	5	5	2	3	3	3	3	3	1	2	2	1	3	2	2	3	2	3	2	4	2	2	3	2	3	3	2	1	3	2	3	1	2	4
348	2.47059	1.5	2.4	2.13333	1	18	1	4	3	3	2	2	2	2	4	2	2	1	1	2	4	4	4	2	2	2	2	3	2	2	2	2	2	2	2	2	2	2	2	3	3	3	3	2	2	3	1	2	2
349	2.47059	1.5	2.4	2.13333	1	18	1	4	3	3	2	2	2	2	4	2	2	1	1	2	4	4	4	2	2	2	2	3	2	2	2	2	2	2	2	2	2	2	2	3	3	3	3	2	2	3	1	2	2
352	1.82353	3.83333	2.3	2.06667	1	18	1	4	2	2	1	2	3	3	2	1	1	1	1	1	1	2	3	2	3	1	2	3	1	1	3	3	3	1	3	2	1	1	3	3	4	2	2	2	2	2	2	2	2
365	1.76471	4	2.1	1.93333	1	18	1	4	2	2	3	1	3	2	1	2	1	1	1	2	1	1	1	3	3	1	1	2	1	2	1	2	4	1	4	2	2	2	1	3	3	2	3	3	2	2	1	1	1
391	1.41176	1.66667	2.2	2.06667	1	18	1	4	2	1	1	1	2	1	1	3	1	1	1	1	2	2	1	1	2	1	1	3	1	2	2	3	3	1	3	2	1	3	2	3	4	2	2	1	1	3	2	2	3
438	2.41176	2.83333	2.7	2.06667	1	18	1	4	3	2	3	1	4	2	2	2	2	1	2	4	2	2	3	3	3	3	2	2	2	1	2	1	3	2	4	2	1	2	2	2	2	2	3	2	3	3	3	3	3
476	2.29412	3.66667	1.9	2.53333	1	18	1	4	2	2	1	2	4	3	3	1	4	1	1	4	2	2	2	3	2	2	2	3	2	2	3	2	3	2	3	3	3	2	3	3	2	3	2	2	2	2	1	2	1
481	2.64706	4.33333	2	2.33333	1	18	1	4	3	3	2	2	4	4	1	3	2	1	1	4	3	3	4	3	2	2	2	3	1	2	2	3	3	2	4	3	2	2	2	2	2	2	2	2	2	2	2	2	1
538	2.35294	4.66667	2.3	2.2	1	18	1	4	2	2	2	1	3	3	3	2	3	2	2	2	3	3	3	2	2	2	2	3	1	2	3	3	3	1	3	1	1	3	2	3	2	3	2	3	3	2	2	2	2
539	2.35294	4.66667	2.3	2.2	1	18	1	4	2	2	2	1	3	3	3	2	3	2	2	2	3	3	3	2	2	2	2	3	1	2	3	3	3	1	3	1	1	3	2	3	2	3	2	3	3	2	2	2	2
590	3.29412	4.5	2	2.46667	1	18	1	4	1	2	2	5	5	3	3	2	4	2	4	4	4	4	4	4	3	3	2	2	3	3	2	2	2	2	3	3	3	2	2	3	2	2	2	2	2	2	2	2	2
362	2.17647	2	2.4	2.2	2	17	1	4	2	1	1	1	3	3	3	2	4	1	2	4	2	1	3	2	2	2	2	3	2	3	2	3	2	1	2	2	2	3	2	2	3	2	2	3	2	2	2	3	2
581	3.76471	6.33333	1.1	2.4	2	17	1	4	3	1	1	2	5	5	1	2	5	5	5	5	5	5	5	4	5	2	3	2	2	2	2	2	3	2	4	3	2	2	3	2	2	1	2	1	4	0	0	0	0
582	3.76471	6.33333	1.1	2.4	2	17	1	4	3	1	1	2	5	5	1	2	5	5	5	5	5	5	5	4	5	2	3	2	2	2	2	2	3	2	4	3	2	2	3	2	2	1	2	1	4	0	0	0	0
592	3.05882	5	2.3	2.46667	2	17	1	4	3	4	1	1	4	4	3	4	5	3	2	3	1	2	3	4	5	2	3	3	1	2	3	2	3	2	3	3	2	2	3	3	2	1	3	3	3	3	2	1	2
631	2.58824	3.66667	2.6	2.2	2	17	1	4	2	2	2	2	2	3	2	1	2	2	3	4	4	4	4	3	2	2	1	3	1	2	3	2	3	2	3	2	2	2	3	2	2	2	3	3	3	3	2	2	2
382	2.58824	5.33333	1.7	2.4	1	17	1	4	2	2	2	2	3	4	3	1	3	2	2	4	2	2	3	4	3	2	2	3	2	2	3	2	3	2	3	3	2	2	3	2	2	1	2	2	1	2	2	2	1
383	2.58824	5.33333	1.7	2.4	1	17	1	4	2	2	2	2	3	4	3	1	3	2	2	4	2	2	3	4	3	2	2	3	2	2	3	2	3	2	3	3	2	2	3	2	2	1	2	2	1	2	2	2	1
137	3	2.16667	2.5	2.2	2	17	2	5	3	2	2	2	4	4	3	2	4	3	3	4	4	4	2	2	3	2	1	3	2	2	3	1	3	2	3	2	2	2	2	3	3	3	2	2	2	2	3	3	2
183	3.05882	4	2.1	2.2	2	23	3	5	2	3	3	5	2	3	4	3	3	4	3	3	2	3	3	3	3	2	4	2	2	2	2	3	2	3	2	3	1	2	2	1	3	2	3	2	2	2	3	0	1
233	2.47059	3.33333	2.3	2.53333	2	22	3	5	2	1	1	3	4	3	2	1	2	2	2	4	4	4	2	2	3	2	2	3	2	3	2	3	3	1	4	2	2	3	4	2	3	4	2	1	2	3	1	1	2
234	2.47059	3.33333	2.3	2.53333	2	22	3	5	2	1	1	3	4	3	2	1	2	2	2	4	4	4	2	2	3	2	2	3	2	3	2	3	3	1	4	2	2	3	4	2	3	4	2	1	2	3	1	1	2
34	1.64706	4.16667	2	2.46667	1	22	3	5	1	1	1	1	2	2	2	1	2	3	3	3	2	2	2	0	0	2	3	2	2	2	2	3	3	2	3	3	3	2	3	2	2	2	2	2	2	2	2	2	2
188	2.47059	4.33333	2.3	2.06667	2	21	3	5	3	4	1	1	3	3	1	1	1	1	2	5	3	3	5	2	3	1	1	2	1	2	4	2	4	1	4	2	1	3	1	2	2	2	1	3	3	4	1	1	2
263	2.23529	5	2	2.26667	1	21	3	5	1	2	3	3	2	1	0	4	4	2	1	2	4	3	1	2	3	1	2	3	4	2	3	2	0	2	3	2	3	2	3	2	2	1	2	1	3	1	2	1	3
3	4.70588	4.5	2.1	2.2	1	21	3	5	4	5	4	2	5	5	5	5	5	5	5	5	5	5	5	5	5	2	2	2	3	3	2	2	2	2	2	2	2	2	2	3	3	2	2	2	2	2	2	2	2
8	2.64706	5.66667	2.2	2.4	1	21	3	5	3	2	1	2	3	4	1	2	3	2	3	4	3	3	3	3	3	2	1	3	1	2	4	3	4	1	4	1	1	4	1	4	2	3	2	2	2	3	2	3	1
9	2.64706	5.66667	2.2	2.4	1	21	3	5	3	2	1	2	3	4	1	2	3	2	3	4	3	3	3	3	3	2	1	3	1	2	4	3	4	1	4	1	1	4	1	4	2	3	2	2	2	3	2	3	1
111	2.35294	5.16667	2.5	2.33333	1	21	3	5	3	2	1	1	3	2	4	1	2	2	3	2	2	2	4	3	3	2	2	2	2	2	2	2	3	2	3	3	2	2	3	3	3	2	3	3	2	2	2	2	2
163	4.29412	5.16667	1.4	2.53333	1	21	3	5	4	4	1	5	5	5	5	5	5	5	5	3	4	5	5	3	4	3	3	2	2	3	2	3	2	3	3	3	2	2	2	3	1	2	2	1	2	1	2	1	1
262	3.76471	3.5	1.9	2.33333	1	21	3	5	4	4	3	5	4	5	1	4	5	4	5	5	2	2	3	4	4	2	2	2	3	2	3	2	2	2	3	2	2	2	3	3	2	2	2	1	3	1	2	3	3
13	3.88235	3.66667	1.4	2.93333	1	20	3	5	5	5	4	3	4	5	3	4	4	3	5	4	3	4	5	3	2	3	3	3	2	3	2	3	4	3	2	4	3	2	3	4	1	2	1	1	2	1	1	1	2
27	2.23529	4	2.7	1.73333	1	20	3	5	3	2	1	1	4	3	3	1	4	1	2	2	1	1	3	3	3	1	1	1	1	1	3	1	4	1	3	1	1	3	1	3	3	2	2	2	3	3	3	3	3
28	2.23529	4	2.7	1.73333	1	20	3	5	3	2	1	1	4	3	3	1	4	1	2	2	1	1	3	3	3	1	1	1	1	1	3	1	4	1	3	1	1	3	1	3	3	2	2	2	3	3	3	3	3
65	3.23529	3.5	1.8	2.2	2	20	3	5	2	1	3	4	5	3	4	2	3	4	5	3	3	3	2	3	5	4	2	3	2	3	4	1	1	1	2	2	3	2	1	2	3	3	2	1	4	2	1	1	0
70	2.23529	4.5	2.4	2.33333	2	20	3	5	3	2	2	1	3	2	2	2	3	2	3	2	3	2	2	2	2	2	2	2	2	3	2	2	2	2	3	3	3	2	3	2	2	2	2	3	2	2	2	3	3
87	1.94118	2.83333	2.1	2.33333	2	20	3	5	2	1	1	3	3	1	2	2	2	1	2	4	2	1	3	1	2	2	3	2	2	2	2	2	3	2	3	3	2	2	2	3	2	2	2	2	2	3	2	2	3
201	3.11765	5	1.4	2.4	2	20	3	5	3	2	2	4	4	4	3	4	4	2	2	3	2	2	4	4	4	3	2	2	2	2	3	2	2	2	3	3	3	2	2	3	1	1	2	1	1	2	1	2	1
238	2.88235	4.83333	1.9	2.26667	2	20	3	5	4	4	1	1	5	4	4	4	1	2	2	3	1	2	3	4	4	2	2	2	2	2	2	3	3	2	3	2	2	3	2	2	2	2	2	1	1	3	2	2	2
245	3.05882	4	2.2	2.46667	2	20	3	5	1	2	1	1	5	4	3	2	5	4	1	2	4	5	2	5	5	2	3	2	3	3	1	4	3	1	3	3	2	2	3	2	4	3	4	1	0	4	1	1	2
43	2.47059	4.16667	2.4	1.73333	2	19	3	5	1	1	1	2	4	3	3	2	2	2	2	4	3	3	2	3	4	1	1	2	1	1	3	2	3	1	4	1	1	2	1	2	2	2	3	2	3	3	1	2	2
5	2.23529	5	2.2	2.2	1	19	3	5	2	3	2	2	4	2	2	2	2	2	2	2	2	2	2	2	3	1	2	3	2	2	3	2	3	2	3	2	2	2	2	2	2	2	2	3	2	2	2	2	2
416	2.58824	4.16667	2.3	1.86667	2	21	3	5	1	1	2	1	3	2	1	3	5	2	3	4	4	4	3	2	3	1	1	3	1	1	3	3	3	1	4	1	1	1	1	3	2	3	1	3	1	3	2	3	2
697	3.05882	3	2.5	2.06667	2	21	2	5	3	3	2	2	4	4	3	4	4	3	3	4	2	2	3	3	3	1	2	2	2	2	2	2	2	3	2	3	2	1	3	2	3	3	3	3	1	2	3	2	3
623	2	2.83333	2.6	1.86667	1	21	2	5	1	2	1	1	1	3	2	1	1	2	2	5	1	1	3	4	3	1	1	2	1	1	3	1	4	1	4	2	1	2	1	3	3	3	3	2	2	3	3	3	2
662	1.52941	4	2.3	2.4	1	21	2	5	2	1	1	2	3	2	1	1	1	1	1	1	1	1	3	2	2	2	3	3	1	2	2	2	2	2	3	4	3	2	3	2	3	2	3	4	1	2	2	1	2
663	1.52941	4	2.3	2.4	1	21	2	5	2	1	1	2	3	2	1	1	1	1	1	1	1	1	3	2	2	2	3	3	1	2	2	2	2	2	3	4	3	2	3	2	3	2	3	4	1	2	2	1	2
128	3.76471	3.33333	2	2.46667	2	20	2	5	2	2	1	5	5	5	2	1	5	5	5	5	4	5	5	5	2	2	2	3	2	3	2	3	4	1	4	2	2	3	2	2	3	2	2	2	3	1	1	1	3
157	3.29412	5	2	2.53333	2	20	2	5	4	3	1	4	4	4	4	2	3	2	4	3	3	4	3	4	4	2	2	2	2	3	2	2	3	2	4	2	3	3	3	3	2	2	3	2	3	2	1	1	2
441	2.52941	5	1.7	2.46667	2	20	2	5	4	3	2	1	3	3	2	1	2	2	1	3	3	3	3	4	3	2	2	2	2	2	3	3	3	2	3	2	2	3	3	3	2	2	2	2	1	2	1	2	1
446	2.11765	3.66667	1.9	2.4	2	20	2	5	2	2	1	3	2	2	2	1	2	2	2	3	3	3	2	2	2	2	2	2	3	2	3	2	3	2	3	3	2	2	3	2	2	2	2	1	2	2	2	2	1
496	3	4.16667	1.9	2.4	2	20	2	5	1	2	4	4	4	5	4	1	3	1	5	5	3	3	2	2	2	3	3	1	1	3	3	3	3	3	3	1	3	2	3	1	1	1	1	4	4	1	1	1	1
504	1.70588	4.5	2	1.86667	2	20	2	5	2	2	1	2	4	4	1	1	1	1	1	1	1	1	1	2	3	2	2	2	2	1	2	3	2	1	2	2	2	2	2	1	2	2	2	2	2	2	2	2	2
510	1.82353	5	2.3	1.8	2	20	2	5	2	2	1	2	3	3	1	1	1	2	1	1	2	2	2	2	3	1	1	3	1	1	2	1	3	1	3	2	2	2	1	3	2	2	2	2	2	3	4	2	2
511	1.82353	5	2.3	1.8	2	20	2	5	2	2	1	2	3	3	1	1	1	2	1	1	2	2	2	2	3	1	1	3	1	1	2	1	3	1	3	2	2	2	1	3	2	2	2	2	2	3	4	2	2
514	2.64706	4	2.1	2.53333	2	20	2	5	2	2	3	1	4	3	3	1	2	4	3	5	2	3	3	2	2	2	2	3	2	3	2	3	3	2	4	3	2	2	3	2	2	2	2	1	2	2	2	3	3
528	2.64706	3.33333	2.2	1.86667	2	20	2	5	3	2	1	1	4	3	2	3	4	3	3	4	2	2	2	4	2	2	1	2	1	1	3	2	3	1	3	1	1	3	1	3	1	3	2	3	2	3	1	2	2
633	2.52941	4.66667	2.6	1.93333	2	20	2	5	2	1	1	4	4	4	3	2	2	3	1	3	2	1	3	4	3	1	1	3	2	1	2	2	3	2	3	3	1	2	1	2	3	3	2	3	1	2	3	2	3
668	1.82353	2.33333	2.1	2	2	20	2	5	2	2	1	2	2	2	1	3	2	2	2	3	2	2	1	1	1	1	1	3	1	1	4	2	3	1	4	1	1	3	1	3	3	3	2	2	2	2	2	1	2
702	2.76471	4.16667	2.5	2.2	2	20	2	5	2	3	1	2	4	4	1	2	4	2	2	3	4	4	4	2	3	2	2	2	1	2	3	3	2	1	3	2	2	3	2	3	3	3	3	3	2	2	2	2	2
709	2.11765	5	2.2	2.33333	2	20	2	5	3	2	1	2	4	2	1	2	2	2	2	2	2	2	2	2	3	2	2	3	2	2	3	2	3	2	3	2	2	2	2	3	2	3	1	3	3	3	2	0	2
713	2.58824	4.83333	1.7	2.4	2	20	2	5	2	2	1	2	4	3	3	5	2	2	3	5	1	1	2	3	3	2	3	2	2	2	2	3	3	2	3	3	2	2	3	2	1	2	2	2	2	3	1	1	1
714	2.58824	4.83333	1.7	2.4	2	20	2	5	2	2	1	2	4	3	3	5	2	2	3	5	1	1	2	3	3	2	3	2	2	2	2	3	3	2	3	3	2	2	3	2	1	2	2	2	2	3	1	1	1
732	2.76471	3.5	1.7	2.2	2	20	2	5	4	3	1	4	4	2	2	1	2	2	2	2	4	4	4	4	2	1	3	1	2	3	1	1	2	3	4	3	2	2	3	2	2	1	1	1	3	3	1	1	1
733	2.52941	4.16667	2.1	2.13333	2	20	2	5	2	3	2	4	4	2	3	3	1	2	1	1	3	4	4	2	2	1	2	2	1	2	3	2	3	1	4	2	2	3	2	2	2	1	3	2	3	2	1	2	2
734	2.47059	4.16667	2.1	2.13333	2	20	2	5	2	3	2	4	4	2	3	1	2	1	1	3	4	4	2	2	2	1	2	2	1	2	3	2	3	1	4	2	2	3	2	2	2	1	3	2	3	2	1	2	2
735	2.47059	4.16667	2.1	2.13333	2	20	2	5	2	3	2	4	4	2	3	1	2	1	1	3	4	4	2	2	2	1	2	2	1	2	3	2	3	1	4	2	2	3	2	2	2	1	3	2	3	2	1	2	2
123	2.58824	6.33333	0.2	2.93333	1	20	2	5	2	3	1	2	4	3	2	4	5	2	3	2	2	1	3	2	3	2	3	2	3	3	3	2	3	3	4	3	3	3	3	4	0	0	1	0	0	1	0	0	0
124	2.58824	6.33333	0.2	2.93333	1	20	2	5	2	3	1	2	4	3	2	4	5	2	3	2	2	1	3	2	3	2	3	2	3	3	3	2	3	3	4	3	3	3	3	4	0	0	1	0	0	1	0	0	0
622	2.58824	5.5	2	2.6	1	20	2	5	2	1	1	1	3	2	4	1	1	1	4	5	3	4	4	3	4	2	2	3	3	2	3	1	4	2	3	3	3	3	3	2	3	2	2	1	4	2	2	2	1
645	2.70588	5	1.8	2.33333	1	20	2	5	2	2	2	2	2	3	3	1	4	2	3	2	3	4	4	4	3	2	2	2	2	2	3	2	3	2	3	3	2	3	2	2	3	0	3	3	1	0	3	2	1
661	2.76471	2	2.2	1.86667	1	20	2	5	2	2	1	1	5	2	2	5	1	1	1	5	5	5	3	2	4	1	4	1	1	1	1	1	1	1	3	4	2	2	1	4	3	0	4	2	2	1	2	1	3
664	2.88235	4.5	1.8	1.86667	1	20	2	5	2	2	1	4	4	3	2	4	3	3	3	3	4	4	2	3	2	2	1	2	1	2	2	2	3	2	3	1	1	2	2	2	1	2	1	2	2	2	2	2	2
707	2.88235	4.5	1.4	2.4	1	20	2	5	2	3	3	2	3	3	2	2	4	2	3	4	2	2	4	4	4	2	2	2	2	3	2	3	3	2	3	3	2	2	3	2	1	1	2	1	2	1	1	1	1
153	2.47059	3.83333	2.2	2.46667	2	19	2	5	2	2	1	1	3	4	2	3	2	2	2	3	3	3	3	3	3	3	3	2	2	3	2	3	3	2	2	3	2	2	3	2	2	2	2	3	2	2	3	2	2
154	2.47059	3.83333	2.2	2.46667	2	19	2	5	2	2	1	1	3	4	2	3	2	2	2	3	3	3	3	3	3	3	3	2	2	3	2	3	3	2	2	3	2	2	3	2	2	2	2	3	2	2	3	2	2
155	2.58824	5.16667	1.6	2.53333	2	19	2	5	2	3	2	2	2	4	2	3	2	2	3	4	2	2	4	2	3	3	2	2	2	3	2	3	3	2	4	2	3	2	3	2	1	2	3	2	2	1	1	1	1
158	3.64706	4.5	1.2	2.73333	2	19	2	5	4	1	2	2	4	5	2	1	5	5	5	5	5	5	5	3	3	3	3	1	3	2	3	2	3	2	4	4	3	3	2	3	2	1	2	2	1	1	1	0	0
159	3.64706	4.5	1.2	2.73333	2	19	2	5	4	1	2	2	4	5	2	1	5	5	5	5	5	5	5	3	3	3	3	1	3	2	3	2	3	2	4	4	3	3	2	3	2	1	2	2	1	1	1	0	0
167	2.47059	5.83333	2.3	2.2	2	19	2	5	2	3	1	5	4	2	1	1	2	2	2	3	2	2	2	4	4	2	2	2	1	2	3	2	3	2	3	2	2	3	2	2	2	2	2	2	3	3	2	2	1
203	3.05882	3.83333	2	2.2	2	19	2	5	2	4	3	1	4	3	1	3	4	3	2	4	4	4	4	3	3	2	2	2	1	1	3	2	2	2	3	2	2	3	3	3	2	2	2	2	2	2	2	2	2
216	2	4.83333	1.9	2.8	2	19	2	5	1	1	1	2	3	3	1	1	1	1	1	3	1	3	3	4	4	3	3	2	3	3	3	3	3	3	3	3	3	2	3	2	2	1	2	2	2	2	2	2	2
422	2.64706	5.33333	1.9	2.06667	2	19	2	5	2	1	1	2	5	5	3	1	2	1	1	5	2	2	2	5	5	2	1	2	2	1	3	1	3	1	4	1	1	3	4	2	2	1	3	2	2	1	1	1	4
445	2.47059	4	2	2.46667	2	19	2	5	2	2	1	3	3	3	3	2	2	2	2	3	2	2	4	3	3	2	2	2	2	3	3	3	3	2	3	3	2	2	3	2	2	2	2	2	2	1	2	2	2
506	1.70588	3.5	2.6	2.26667	2	19	2	5	3	1	2	1	2	2	2	1	1	1	1	2	2	2	2	2	2	2	1	3	2	3	3	3	3	0	3	2	2	3	2	2	3	2	3	3	2	3	2	2	3
512	3.05882	3.33333	2.3	2.6	2	19	2	5	3	2	3	2	3	4	2	3	4	3	2	3	4	4	3	3	4	2	3	2	2	3	4	2	3	2	3	3	3	2	3	2	2	2	2	3	2	2	3	2	2
513	3.05882	3.33333	2.3	2.6	2	19	2	5	3	2	3	2	3	4	2	3	4	3	2	3	4	4	3	3	4	2	3	2	2	3	4	2	3	2	3	3	3	2	3	2	2	2	2	3	2	2	3	2	2
525	1.52941	4	2.5	2.46667	2	19	2	5	1	1	1	1	3	2	1	1	1	1	1	2	1	2	2	2	3	2	2	2	2	2	4	2	4	2	4	2	2	2	2	3	2	2	3	2	3	3	2	3	2
529	2.23529	3.83333	2.2	2.46667	2	19	2	5	3	2	2	3	4	3	2	1	2	1	1	3	1	2	3	3	2	2	2	2	2	3	3	3	2	3	3	3	2	3	2	2	2	3	2	2	1	2	2	3	3
551	1.70588	4	2.5	2.46667	2	19	2	5	2	1	1	2	2	1	1	2	2	2	1	3	2	3	2	1	1	2	2	3	2	2	3	2	3	2	4	2	2	3	2	3	2	3	2	2	2	3	2	3	3
674	2.47059	4.83333	2.4	2.46667	2	19	2	5	3	2	1	1	4	4	2	2	3	2	2	3	3	3	2	2	3	2	2	3	1	2	3	2	3	1	4	3	2	3	2	4	2	2	2	3	2	3	2	2	3
696	2.29412	4.16667	2.4	2.46667	2	19	2	5	3	3	3	1	2	2	2	2	2	1	2	2	2	2	3	3	4	2	2	3	1	2	4	2	3	2	4	3	1	3	2	3	2	2	3	2	2	3	2	2	3
716	2.52941	5	1.5	2.33333	2	19	2	5	2	2	2	1	4	3	2	2	4	2	3	3	3	2	4	2	2	1	2	3	2	3	3	3	2	1	3	2	2	2	3	3	1	2	2	1	1	2	2	1	1
717	2.76471	4.83333	1.9	2.6	2	19	2	5	1	1	2	2	3	3	3	3	2	3	3	5	3	3	4	3	3	2	2	3	3	3	3	3	2	3	3	2	3	2	3	2	2	3	3	2	2	1	2	2	1
722	1.82353	4.33333	2	2.26667	2	19	2	5	2	2	1	1	2	3	1	2	1	2	1	4	2	2	1	2	2	2	2	2	3	2	2	3	2	3	2	2	2	2	3	2	2	3	2	1	2	3	1	2	3
742	3.29412	5	1.4	2.26667	2	19	2	5	2	2	3	3	4	4	3	4	4	2	3	3	4	4	4	3	4	1	1	2	1	3	2	3	3	2	3	3	2	2	3	3	1	2	2	1	2	1	1	1	1
750	3.41176	5.16667	1.8	2.26667	2	19	2	5	2	3	2	2	4	3	4	1	4	5	4	5	4	3	3	4	5	2	3	2	2	3	1	2	3	2	3	2	2	2	3	2	1	2	3	2	2	1	1	2	1
751	3.41176	5.16667	1.8	2.26667	2	19	2	5	2	3	2	2	4	3	4	1	4	5	4	5	4	3	3	4	5	2	3	2	2	3	1	2	3	2	3	2	2	2	3	2	1	2	3	2	2	1	1	2	1
531	2.70588	4.66667	2.1	2	1	19	2	5	3	2	1	2	4	5	2	1	5	2	2	5	1	1	3	4	3	2	2	2	1	1	3	2	3	1	4	1	1	2	2	3	2	2	1	2	3	3	2	2	1
614	1.82353	5	2.1	2.8	1	19	2	5	2	3	1	1	1	2	2	1	1	2	1	5	1	1	3	1	3	3	4	2	4	3	2	1	4	2	1	4	4	2	3	3	4	1	3	2	2	1	1	2	2
616	3.70588	5	1	2.66667	1	19	2	5	4	4	2	3	4	4	2	4	4	4	4	4	4	4	4	4	4	1	1	2	3	2	2	2	4	3	4	4	4	3	3	2	1	1	1	1	1	1	1	1	1
638	3	3.33333	2	2.26667	1	19	2	5	3	3	2	3	4	2	3	2	3	3	3	3	3	3	3	4	4	1	2	3	1	3	2	2	4	2	3	3	2	2	2	2	3	2	2	2	2	1	2	2	1
151	2.76471	3.33333	1.8	2.6	2	18	2	5	2	1	1	1	3	4	2	2	3	3	3	3	4	3	4	4	4	2	2	3	2	2	4	3	3	3	3	3	2	2	2	3	2	2	2	2	1	2	2	1	1
420	2.35294	3.66667	1.5	2	2	18	2	5	2	2	1	1	2	2	3	3	2	2	3	3	2	4	3	2	3	2	2	0	3	2	1	2	2	2	3	3	2	2	3	1	2	2	1	2	1	2	1	1	1
421	2.35294	3.66667	1.5	2	2	18	2	5	2	2	1	1	2	2	3	3	2	2	3	3	2	4	3	2	3	2	2	0	3	2	1	2	2	2	3	3	2	2	3	1	2	2	1	2	1	2	1	1	1
439	2.17647	3	2.4	2.26667	2	18	2	5	3	2	1	2	3	2	2	1	3	1	3	2	2	2	3	2	3	1	2	2	2	4	2	4	3	0	2	3	2	3	2	2	2	2	2	3	0	2	3	3	4
440	2.17647	3	2.4	2.26667	2	18	2	5	3	2	1	2	3	2	2	1	3	1	3	2	2	2	3	2	3	1	2	2	2	4	2	4	3	0	2	3	2	3	2	2	2	2	2	3	0	2	3	3	4
705	2.94118	6	1.1	2.8	2	18	2	5	3	3	1	2	4	4	1	1	1	4	5	2	2	3	4	5	5	3	4	1	1	4	2	4	3	2	4	4	4	2	2	2	1	0	3	1	2	0	1	0	0
710	3.76471	6.33333	1.5	2.73333	2	18	2	5	2	4	3	2	4	4	4	4	3	4	4	4	4	4	5	4	5	3	4	3	2	3	2	3	3	3	2	3	3	2	3	2	2	1	1	1	2	2	1	2	1
497	2.17647	4.66667	2.1	2.26667	2	17	2	5	1	1	1	3	3	3	1	2	3	2	2	3	2	2	2	3	3	2	3	1	2	2	2	2	3	2	4	3	1	2	3	2	3	1	2	2	2	1	3	2	3
459	2.41176	2.66667	2.9	2	1	20	1	5	3	3	1	2	4	3	5	1	3	2	1	1	2	2	2	3	3	1	1	2	1	1	1	1	4	1	4	3	1	3	3	3	2	4	4	4	4	2	2	1	3
303	3.11765	4.33333	1.7	2.2	2	19	1	5	4	4	3	2	4	4	2	1	4	2	4	4	3	3	4	2	3	2	2	2	1	1	3	3	3	1	3	3	2	2	3	2	1	1	2	3	1	2	1	1	3
344	3.35294	6.66667	2.1	2.2	2	19	1	5	2	4	3	3	4	4	1	1	4	4	4	4	3	4	4	4	4	2	2	3	2	2	3	2	2	2	3	1	2	3	2	2	2	2	2	2	2	2	2	2	2
611	3.41176	4.5	1.5	2.6	2	19	1	5	2	2	1	5	5	4	3	4	4	3	2	3	4	4	4	4	4	3	2	2	3	3	3	3	2	3	2	3	3	2	3	2	2	1	2	2	1	2	1	2	1
204	2.17647	4.83333	2.1	2.46667	1	19	1	5	2	1	1	1	4	2	2	2	1	3	1	4	2	4	2	2	3	1	3	4	2	2	3	3	3	2	3	2	1	3	2	3	2	1	1	3	0	2	2	3	4
230	1.52941	4.83333	2.7	2.2	1	19	1	5	2	2	2	1	2	2	1	1	1	1	1	1	1	1	2	2	3	1	1	3	1	3	3	2	3	2	3	2	2	3	2	2	3	3	3	2	3	3	3	2	2
378	3.41176	4.83333	2	2.33333	1	19	1	5	2	3	5	2	5	3	3	1	1	2	3	3	5	5	5	5	5	2	2	2	2	0	3	3	2	3	3	2	2	3	3	3	2	2	2	2	2	2	2	2	2
379	3.41176	4.83333	2	2.33333	1	19	1	5	2	3	5	2	5	3	3	1	1	2	3	3	5	5	5	5	5	2	2	2	2	0	3	3	2	3	3	2	2	3	3	3	2	2	2	2	2	2	2	2	2
394	2.29412	4	2.5	2.4	1	19	1	5	2	1	1	2	2	2	3	4	4	3	2	3	1	1	3	2	3	2	2	3	2	2	3	2	2	3	3	2	2	3	2	3	3	2	3	3	2	3	3	2	2
395	2.29412	4	2.5	2.4	1	19	1	5	2	1	1	2	2	2	3	4	4	3	2	3	1	1	3	2	3	2	2	3	2	2	3	2	2	3	3	2	2	3	2	3	3	2	3	3	2	3	3	2	2
578	3.82353	5.83333	1.5	2.46667	1	19	1	5	3	4	4	3	4	5	1	2	4	4	5	5	5	5	5	2	4	2	4	2	1	2	1	4	4	1	4	2	4	1	4	1	2	0	0	0	4	2	0	4	0
587	2.76471	1.33333	2.1	2.46667	1	19	1	5	2	3	2	2	4	4	3	1	5	1	1	3	3	2	3	4	4	2	3	2	2	3	2	2	3	3	3	3	3	2	2	2	2	2	2	3	3	2	2	2	1
632	1.88235	3.33333	2.3	2.26667	1	19	1	5	2	1	1	1	3	2	0	1	5	1	1	4	2	4	2	0	2	1	2	1	2	1	4	2	3	3	3	2	2	2	3	3	3	2	1	2	3	3	0	3	3
329	2.82353	4.83333	1.8	2.13333	2	18	1	5	3	3	1	1	4	3	3	3	4	3	3	3	2	1	3	4	4	2	2	2	1	2	2	3	3	1	4	2	1	2	3	2	0	2	3	1	2	2	1	2	2
330	2.82353	4.83333	1.8	2.13333	2	18	1	5	3	3	1	1	4	3	3	3	4	3	3	3	2	1	3	4	4	2	2	2	1	2	2	3	3	1	4	2	1	2	3	2	0	2	3	1	2	2	1	2	2
429	2.41176	5.83333	2.3	2.2	2	18	1	5	1	1	1	1	4	3	1	1	5	2	2	4	1	2	5	2	5	2	2	2	1	2	4	2	2	1	3	3	1	3	3	2	2	2	2	3	2	2	2	2	2
430	2.41176	5.83333	2.3	2.2	2	18	1	5	1	1	1	1	4	3	1	1	5	2	2	4	1	2	5	2	5	2	2	2	1	2	4	2	2	1	3	3	1	3	3	2	2	2	2	3	2	2	2	2	2
456	2.47059	3	1.5	1.73333	2	18	1	5	3	2	1	1	5	5	1	1	2	1	2	5	2	2	1	4	4	1	1	2	1	1	2	2	3	1	2	2	1	2	2	3	1	2	1	1	2	2	1	1	1
457	2.47059	3	1.5	1.73333	2	18	1	5	3	2	1	1	5	5	1	1	2	1	2	5	2	2	1	4	4	1	1	2	1	1	2	2	3	1	2	2	1	2	2	3	1	2	1	1	2	2	1	1	1
465	2.52941	4.66667	2.6	2.4	2	18	1	5	3	3	2	1	5	4	2	1	3	1	2	5	1	1	2	4	3	2	2	4	0	2	3	2	3	2	4	2	2	2	3	3	2	2	3	1	3	3	3	3	3
629	2.82353	7	1.3	2.33333	2	18	1	5	3	2	1	1	4	4	3	3	3	3	3	3	3	3	3	3	3	3	3	2	1	3	3	3	3	1	1	1	3	2	3	3	2	1	3	1	1	1	1	2	0
223	3.47059	3	1.7	2	1	18	1	5	4	3	1	2	5	5	5	4	4	4	5	2	4	1	3	4	3	2	1	2	1	1	1	1	3	1	2	4	4	1	4	2	2	0	2	2	2	2	1	2	2
231	1.52941	3.66667	2.7	2	1	18	1	5	1	1	1	1	2	1	3	1	1	1	2	1	2	2	3	1	2	1	1	3	1	2	3	2	3	1	3	2	2	2	1	3	2	3	3	2	2	3	4	3	2
371	3.41176	5.66667	1.1	2.86667	1	18	1	5	2	2	2	1	3	4	3	3	4	4	4	4	5	5	5	4	3	3	4	3	3	3	2	3	3	3	2	3	3	2	3	3	1	1	1	2	2	0	0	1	1
397	2.47059	4.33333	2.3	2.26667	1	18	1	5	2	2	1	1	3	2	3	1	3	2	2	4	3	2	3	4	4	2	2	2	2	3	2	2	3	2	3	3	2	2	2	2	2	2	3	2	2	2	2	2	3
473	2.47059	4.16667	1.4	2.33333	1	18	1	5	3	3	3	2	3	3	3	3	3	2	2	2	2	2	2	2	2	2	3	2	2	3	2	1	3	2	3	2	3	2	3	2	2	2	1	2	1	1	2	1	0
486	2.47059	2.83333	2.5	1.86667	2	17	1	5	1	1	1	1	4	4	1	1	5	4	3	5	2	2	2	2	3	2	2	2	1	1	2	1	3	1	3	2	2	2	2	2	3	2	3	3	2	3	2	1	3
487	2.47059	2.83333	2.5	1.86667	2	17	1	5	1	1	1	1	4	4	1	1	5	4	3	5	2	2	2	2	3	2	2	2	1	1	2	1	3	1	3	2	2	2	2	2	3	2	3	3	2	3	2	1	3
601	3.35294	4.83333	2	2.93333	2	17	1	5	4	3	2	4	3	2	3	5	4	3	3	4	3	3	4	4	3	3	4	2	3	4	1	4	2	3	4	4	4	1	4	1	2	2	2	2	2	2	2	2	2
602	3.35294	4.83333	2	2.93333	2	17	1	5	4	3	2	4	3	2	3	5	4	3	3	4	3	3	4	4	3	3	4	2	3	4	1	4	2	3	4	4	4	1	4	1	2	2	2	2	2	2	2	2	2
566	2.82353	3.33333	1.5	3	1	17	1	5	3	2	1	1	4	2	3	4	4	2	1	4	5	4	4	2	2	2	2	3	3	3	2	4	4	3	4	4	2	3	4	2	2	1	2	1	1	3	1	0	0
85	2.47059	4.33333	2	2.33333	1	20	3	6	2	2	1	2	4	4	1	1	1	2	2	4	3	3	4	3	3	2	1	2	2	2	3	3	3	2	4	3	1	2	2	3	2	2	2	2	2	3	1	2	2
423	2.41176	4.66667	2.3	2.33333	2	19	2	6	2	4	3	3	5	5	3	1	1	1	1	1	1	1	2	3	4	1	2	2	1	2	4	2	4	1	4	2	2	3	3	2	3	3	4	3	2	2	1	1	1
699	2.76471	2.66667	2.3	2.13333	2	23	3	6	2	2	1	2	3	4	1	2	3	3	3	4	3	3	4	3	4	2	1	2	1	2	2	2	3	2	3	3	2	3	2	2	2	3	2	2	4	2	2	1	2
250	2.58824	2.66667	3	2.2	2	23	3	6	2	1	1	2	3	3	2	3	5	2	4	3	3	3	3	2	2	1	1	4	1	1	4	1	4	1	4	1	1	4	1	4	3	4	2	3	2	4	3	3	3
88	1.94118	3.33333	2.1	2.33333	2	23	3	6	2	3	1	2	4	1	2	1	1	1	1	1	2	2	2	3	4	2	2	3	3	3	2	3	2	3	2	2	2	2	2	2	3	2	2	2	2	2	2	2	2
92	2.52941	2.83333	2.3	2.4	2	23	3	6	2	3	2	2	3	3	2	3	2	2	4	2	2	3	2	2	4	2	3	2	4	2	3	2	1	1	2	2	3	3	3	3	3	2	3	4	1	3	1	2	2
93	2.52941	2.83333	2.3	2.4	2	23	3	6	2	3	2	2	3	3	2	3	2	2	4	2	2	3	2	2	4	2	3	2	4	2	3	2	1	1	2	2	3	3	3	3	3	2	3	4	1	3	1	2	2
29	2.29412	5	2.2	2	2	22	3	6	2	1	1	1	4	3	1	2	3	2	3	3	2	2	4	3	2	2	2	2	2	2	2	2	2	2	2	2	2	2	2	2	3	3	2	2	2	2	2	2	2
91	2.41176	5	2.8	1.6	2	22	3	6	2	3	2	2	4	2	4	2	1	2	2	4	1	2	3	3	2	1	1	2	1	1	1	1	3	3	3	2	1	2	1	1	3	3	2	2	3	3	3	3	3
17	1.29412	2.33333	2.4	2.53333	1	22	3	6	1	1	1	1	1	1	1	1	1	2	2	1	1	2	1	2	2	2	2	3	3	2	2	3	2	2	2	3	3	2	4	3	3	2	2	3	2	2	2	3	3
18	3	6.16667	1.5	2.26667	1	22	3	6	1	1	1	5	5	5	1	1	5	1	4	5	1	1	5	4	5	4	3	1	1	2	3	4	2	1	3	2	1	3	3	1	4	1	4	4	1	0	0	1	0
30	2.47059	3.33333	1.8	2.33333	1	22	3	6	3	1	2	2	4	4	2	2	3	2	2	3	2	2	3	2	3	2	2	3	2	2	3	2	3	2	3	2	2	3	2	2	3	2	2	2	1	2	2	2	1
31	2.47059	3.33333	1.8	2.33333	1	22	3	6	3	1	2	2	4	4	2	2	3	2	2	3	2	2	3	2	3	2	2	3	2	2	3	2	3	2	3	2	2	3	2	2	3	2	2	2	1	2	2	2	1
109	2.41176	4.16667	1.8	1.93333	1	22	3	6	2	3	2	1	3	4	2	2	3	2	2	3	2	4	3	1	2	1	2	1	1	2	3	2	3	1	2	3	2	3	1	2	2	3	2	1	2	2	1	2	1
15	1.47059	2.16667	2.3	2.13333	1	21	3	6	1	2	1	1	3	2	1	1	1	1	1	2	2	2	2	1	1	2	2	3	1	1	3	2	3	1	4	1	1	3	2	3	3	2	3	2	1	3	2	1	2
16	1.47059	2.16667	2.3	2.13333	1	21	3	6	1	2	1	1	3	2	1	1	1	1	1	2	2	2	2	1	1	2	2	3	1	1	3	2	3	1	4	1	1	3	2	3	3	2	3	2	1	3	2	1	2
35	2.11765	4	2	2.46667	2	21	3	6	1	1	1	1	2	2	2	1	2	3	3	3	2	2	2	4	4	2	3	2	2	2	2	3	3	2	3	3	3	2	3	2	2	2	2	2	2	2	2	2	2
83	2.35294	3.66667	2	2.53333	2	21	3	6	2	0	1	2	4	3	1	2	3	2	3	3	2	2	4	3	3	2	2	3	2	2	3	2	3	2	4	3	2	3	2	3	3	1	3	2	1	2	1	2	2
89	2.64706	4	2	2	2	21	3	6	2	2	1	2	2	2	1	2	4	2	2	4	3	3	3	5	5	1	1	1	1	1	3	3	3	3	2	2	2	2	2	3	2	2	2	2	2	2	2	2	2
110	2.29412	3.5	1.9	2.73333	2	21	3	6	2	2	1	2	3	1	1	2	1	2	3	5	3	3	4	2	2	2	2	2	3	2	2	3	4	3	4	4	2	3	2	3	2	2	1	1	2	3	2	1	2
117	2.35294	3.66667	2.1	2.53333	2	21	3	6	2	1	1	2	4	3	2	2	2	1	2	3	3	4	3	3	2	2	2	3	2	2	3	3	3	2	3	3	2	3	2	3	2	1	2	3	2	2	2	2	2
184	2.17647	3.66667	1.8	2.53333	2	21	3	6	2	2	1	1	3	2	1	1	1	2	2	3	4	4	4	2	2	2	2	2	2	3	3	3	3	2	4	3	2	2	3	2	2	2	1	1	2	3	2	2	2
237	2.52941	2.33333	2.5	2.2	2	21	3	6	2	1	2	3	3	3	2	1	4	1	4	3	2	3	4	2	3	1	1	3	2	2	3	2	3	2	3	2	2	2	2	3	2	2	3	2	3	3	2	2	3
251	3.47059	6.33333	1.8	2.4	2	21	3	6	2	2	3	2	3	4	2	2	4	5	4	5	4	4	5	4	4	1	2	3	1	2	3	3	3	2	4	3	2	3	2	2	1	1	2	2	2	2	2	1	2
257	3.23529	4.66667	1.6	2.33333	2	21	3	6	3	2	1	2	4	4	1	3	4	5	4	5	2	2	5	4	4	2	2	2	2	3	3	2	3	2	3	3	2	2	2	2	2	1	1	1	2	1	1	2	2
269	2.88235	4.5	2.1	2.13333	2	21	3	6	1	3	1	3	4	3	3	3	5	4	2	3	3	3	3	3	2	1	1	3	1	1	3	2	4	1	4	1	1	4	2	3	2	4	2	2	2	3	2	1	1
288	2.64706	1.83333	2.7	2.2	2	21	3	6	4	4	1	2	2	4	1	2	2	2	2	2	4	4	2	3	4	2	3	2	2	2	3	2	2	2	3	2	2	2	2	2	3	2	2	3	3	3	3	2	3
292	2.64706	5	2.6	1.6	2	21	3	6	3	4	2	3	4	4	3	0	2	4	0	3	3	3	0	4	3	3	2	3	1	1	2	2	2	2	0	2	0	2	0	2	2	2	3	3	2	3	3	2	4
7	2.35294	3.16667	1.9	2.66667	1	21	3	6	2	2	1	1	5	2	1	1	5	2	2	5	2	2	4	1	2	2	3	2	3	2	3	3	2	3	2	3	3	3	3	3	3	2	1	2	1	2	1	2	3
46	2.41176	3.66667	2.4	2.26667	2	20	3	6	2	3	2	3	3	4	2	1	2	1	2	3	2	2	3	3	3	2	1	3	1	2	3	2	3	2	3	2	2	3	2	3	2	3	3	2	1	3	2	2	3
61	3.29412	5	1.6	2.46667	2	20	3	6	2	1	3	4	5	3	4	2	3	4	3	4	5	3	2	3	5	2	2	3	2	1	4	3	4	2	3	2	2	2	2	3	3	1	2	2	3	1	0	1	1
62	3.29412	5	1.6	2.46667	2	20	3	6	2	1	3	4	5	3	4	2	3	4	3	4	5	3	2	3	5	2	2	3	2	1	4	3	4	2	3	2	2	2	2	3	3	1	2	2	3	1	0	1	1
96	2.58824	4.66667	2.4	2.2	2	20	3	6	2	1	2	2	3	4	2	4	2	3	3	3	2	3	3	2	3	2	3	0	2	3	2	3	2	2	2	3	2	2	3	2	2	3	3	2	3	2	3	2	2
164	3.70588	6.16667	1.9	2.2	2	20	3	6	5	3	4	4	5	5	1	4	2	4	4	5	0	4	3	5	5	2	1	3	2	1	3	3	4	1	2	1	1	3	4	2	2	2	2	2	3	2	1	1	1
176	2	3.33333	2	2.33333	2	20	3	6	2	1	1	2	2	2	1	2	3	2	2	2	2	3	3	2	2	2	1	3	2	2	4	3	3	2	4	1	1	3	1	3	2	3	1	2	2	3	2	2	1
185	2.35294	6.33333	2.2	2.4	2	20	3	6	2	3	1	2	3	4	2	2	3	2	2	3	2	2	2	2	3	2	2	3	2	2	3	2	3	2	3	2	2	3	2	3	3	3	3	2	2	3	2	1	2
186	2.35294	6.33333	2.2	2.4	2	20	3	6	2	3	1	2	3	4	2	2	3	2	2	3	2	2	2	2	3	2	2	3	2	2	3	2	3	2	3	2	2	3	2	3	3	3	3	2	2	3	2	1	2
199	2.41176	4.5	2.1	1.86667	2	20	3	6	1	2	1	3	4	4	2	2	4	2	2	2	2	2	2	2	4	1	1	3	1	2	3	2	2	1	3	1	1	3	1	3	3	4	2	2	2	2	2	2	1
239	2.64706	4.83333	1.9	2.46667	2	20	3	6	2	2	1	1	4	5	1	2	3	1	2	5	1	1	5	4	5	2	2	3	2	2	3	3	3	2	3	2	2	2	3	3	2	2	2	2	1	2	2	2	1
242	3.58824	5	1.6	2.93333	2	20	3	6	3	1	1	2	5	3	5	2	3	2	4	5	5	5	5	5	5	2	1	3	2	4	4	4	4	4	4	1	3	2	4	2	2	1	1	2	2	1	2	2	1
243	2.47059	4.66667	1.6	2.46667	2	20	3	6	3	2	1	2	3	3	2	2	3	2	2	3	3	3	3	3	2	2	2	2	2	2	3	3	3	2	3	2	2	3	3	3	3	2	1	2	2	2	1	1	1
244	2.47059	4.66667	1.6	2.46667	2	20	3	6	3	2	1	2	3	3	2	2	3	2	2	3	3	3	3	3	2	2	2	2	2	2	3	3	3	2	3	2	2	3	3	3	3	2	1	2	2	2	1	1	1
252	2.94118	3.66667	1.6	2.4	2	20	3	6	2	4	1	2	5	5	3	3	1	2	3	3	3	3	5	3	2	2	2	3	2	2	2	2	3	3	3	2	2	3	2	3	1	1	2	2	2	1	2	2	1
253	2.94118	3.66667	1.6	2.4	2	20	3	6	2	4	1	2	5	5	3	3	1	2	3	3	3	3	5	3	2	2	2	3	2	2	2	2	3	3	3	2	2	3	2	3	1	1	2	2	2	1	2	2	1
37	2.41176	2.83333	2	2.4	1	20	3	6	2	2	2	2	2	2	2	2	2	2	2	2	2	2	4	5	4	2	1	2	2	2	3	4	2	3	2	3	2	2	3	3	3	2	1	2	1	3	1	2	2
41	2.05882	4	2.7	2	1	20	3	6	2	2	2	1	3	3	2	2	2	2	2	2	2	2	2	2	2	1	1	3	1	1	3	3	3	1	3	3	1	3	1	2	3	3	2	2	2	4	3	2	3
42	2.05882	4	2.7	2	1	20	3	6	2	2	2	1	3	3	2	2	2	2	2	2	2	2	2	2	2	1	1	3	1	1	3	3	3	1	3	3	1	3	1	2	3	3	2	2	2	4	3	2	3
44	2.52941	5.66667	1.6	2.13333	1	20	3	6	3	3	1	1	5	5	1	1	2	1	3	1	2	2	4	4	4	2	1	2	1	2	2	2	2	2	4	3	2	2	3	2	2	2	1	1	2	2	1	2	1
53	1.94118	4.66667	2.2	1.86667	1	20	3	6	2	2	1	1	2	1	3	3	4	2	0	3	2	2	1	3	1	1	1	3	1	1	3	1	3	1	3	1	1	4	1	3	3	3	2	2	2	4	4	0	1
101	1.58824	3.33333	2.1	2.33333	1	20	3	6	2	1	1	1	1	1	2	3	3	1	2	2	1	1	3	1	1	2	2	2	2	2	3	2	3	2	3	2	2	3	2	3	3	2	1	3	2	1	3	2	1
114	1.88235	4	2	2.2	1	20	3	6	1	1	1	2	3	1	1	2	2	2	1	2	2	2	2	3	4	2	3	2	2	2	1	1	2	3	4	2	2	2	3	2	2	2	2	2	2	2	2	2	2
116	2.23529	3.83333	3.3	2.33333	1	20	3	6	2	1	1	1	1	1	1	1	5	5	5	5	1	1	5	1	1	4	4	1	3	3	1	2	1	3	1	3	3	1	4	1	4	0	4	4	4	1	4	4	4
179	2.35294	4	2.3	2.4	2	19	3	6	1	1	1	2	4	4	1	2	1	1	3	4	4	4	2	1	4	2	1	4	3	2	3	2	3	3	3	3	1	2	1	3	1	4	0	2	3	4	1	3	2
275	3.35294	6.66667	2	2.6	2	22	3	6	2	2	3	1	4	5	4	3	2	4	4	3	4	3	3	5	5	2	2	4	0	1	4	3	3	4	4	1	1	3	3	4	2	2	3	2	1	2	3	2	1
276	3.35294	6.66667	2	2.6	2	22	3	6	2	2	3	1	4	5	4	3	2	4	4	3	4	3	3	5	5	2	2	4	0	1	4	3	3	4	4	1	1	3	3	4	2	2	3	2	1	2	3	2	1
146	1.70588	2	2.6	2.06667	2	21	3	6	3	2	1	3	2	2	1	1	2	1	1	2	3	3	0	1	1	2	1	3	2	1	3	1	3	1	4	1	1	3	2	3	3	2	3	1	2	2	3	3	3
147	1.70588	2	2.6	2.06667	2	21	3	6	3	2	1	3	2	2	1	1	2	1	1	2	3	3	0	1	1	2	1	3	2	1	3	1	3	1	4	1	1	3	2	3	3	2	3	1	2	2	3	3	3
148	1.70588	2	2.6	2.06667	2	21	3	6	3	2	1	3	2	2	1	1	2	1	1	2	3	3	0	1	1	2	1	3	2	1	3	1	3	1	4	1	1	3	2	3	3	2	3	1	2	2	3	3	3
408	1.88235	4.16667	1.9	1.86667	2	21	3	6	2	1	1	1	2	2	1	2	1	2	1	2	4	4	3	1	2	2	1	2	1	1	3	1	3	1	3	1	1	3	2	3	2	2	0	2	1	2	2	3	2
409	1.88235	4.16667	1.9	1.86667	2	21	3	6	2	1	1	1	2	2	1	2	1	2	1	2	4	4	3	1	2	2	1	2	1	1	3	1	3	1	3	1	1	3	2	3	2	2	0	2	1	2	2	3	2
494	1.88235	2.66667	2.3	2.26667	2	21	3	6	1	1	2	1	4	4	1	1	1	1	1	2	2	2	3	2	3	2	1	2	1	2	3	2	4	2	4	2	1	3	3	2	3	2	2	1	3	1	3	2	2
495	1.88235	2.66667	2.3	2.26667	2	21	3	6	1	1	2	1	4	4	1	1	1	1	1	2	2	2	3	2	3	2	1	2	1	2	3	2	4	2	4	2	1	3	3	2	3	2	2	1	3	1	3	2	2
692	3	3.5	1.6	2.46667	2	21	2	6	2	2	3	2	5	4	2	2	4	2	1	3	4	4	4	4	3	2	2	3	2	2	3	2	3	2	3	3	2	2	3	3	2	1	2	2	2	1	1	2	1
202	3.76471	6.5	1.9	2.4	1	20	2	6	4	4	1	4	5	5	2	2	4	4	5	4	4	4	4	4	4	2	2	3	1	2	3	3	3	1	3	3	1	3	3	3	2	2	2	2	2	1	3	2	1
141	2.82353	3.5	2.3	2.6	2	20	2	6	1	2	1	2	4	4	1	0	3	4	4	4	4	5	3	3	3	2	2	2	3	3	3	2	3	2	4	3	2	3	2	3	2	2	3	2	2	3	2	2	2
142	2.82353	3.5	2.3	2.6	2	20	2	6	1	2	1	2	4	4	1	0	3	4	4	4	4	5	3	3	3	2	2	2	3	3	3	2	3	2	4	3	2	3	2	3	2	2	3	2	2	3	2	2	2
406	2.29412	1	2.5	2	2	20	2	6	3	3	1	2	2	2	1	0	2	2	2	2	4	4	4	3	2	3	1	3	1	1	3	2	2	2	2	2	2	2	2	2	3	3	2	2	3	4	2	2	2
407	2.29412	1	2.5	2	2	20	2	6	3	3	1	2	2	2	1	0	2	2	2	2	4	4	4	3	2	3	1	3	1	1	3	2	2	2	2	2	2	2	2	2	3	3	2	2	3	4	2	2	2
412	2.11765	3	3	2.2	2	20	2	6	2	3	1	1	2	2	1	1	5	2	4	3	1	2	2	2	2	2	2	2	2	2	3	2	2	2	3	2	2	2	2	3	3	3	3	3	3	3	3	3	3
413	2.11765	3	3	2.2	2	20	2	6	2	3	1	1	2	2	1	1	5	2	4	3	1	2	2	2	2	2	2	2	2	2	3	2	2	2	3	2	2	2	2	3	3	3	3	3	3	3	3	3	3
444	1.47059	3.16667	2.6	2.46667	2	20	2	6	2	2	1	2	2	2	1	1	1	1	2	2	1	1	2	1	1	2	2	3	2	2	3	3	3	2	3	2	2	3	2	3	2	2	3	3	3	3	3	3	1
684	2.47059	4.66667	2	2.06667	2	20	2	6	2	3	3	1	4	4	1	4	3	2	2	2	3	3	1	1	3	1	2	2	1	2	2	2	3	3	3	2	1	2	2	3	2	3	1	1	1	3	2	2	2
685	2.47059	4.66667	2	2.06667	2	20	2	6	2	3	3	1	4	4	1	4	3	2	2	2	3	3	1	1	3	1	2	2	1	2	2	2	3	3	3	2	1	2	2	3	2	3	1	1	1	3	2	2	2
686	2.47059	4.66667	2	2.06667	2	20	2	6	2	3	3	1	4	4	1	4	3	2	2	2	3	3	1	1	3	1	2	2	1	2	2	2	3	3	3	2	1	2	2	3	2	3	1	1	1	3	2	2	2
719	2.41176	4	2.4	1.86667	2	20	2	6	4	2	3	1	5	0	1	1	2	1	4	2	3	3	3	2	4	1	1	2	2	1	2	2	2	3	3	3	1	2	2	1	4	3	2	2	1	2	1	2	3
731	2.29412	4.5	2.2	2.13333	2	20	2	6	2	2	2	2	2	3	3	3	3	3	0	2	2	2	2	3	3	2	4	2	2	0	2	1	2	2	3	2	3	2	3	2	3	2	2	3	3	3	2	2	1
736	3.41176	4.66667	2.1	2.06667	2	20	2	6	2	2	1	2	4	3	2	4	5	2	5	5	5	5	5	2	4	3	3	1	1	2	1	3	2	1	3	3	2	2	3	1	3	1	2	3	2	2	2	2	2
745	3.23529	3	1.7	2.46667	2	20	2	6	2	3	1	1	3	1	4	1	5	5	5	5	4	4	5	3	3	3	2	3	1	3	1	2	3	2	2	3	4	3	3	2	2	1	1	1	3	2	1	2	1
752	2	3.5	2.2	2.46667	2	20	2	6	2	1	2	1	2	2	2	2	2	2	2	4	2	2	2	2	2	2	2	3	2	2	3	3	3	2	3	2	2	3	2	3	2	2	2	2	2	3	2	2	2
653	2.82353	2.83333	2.6	2.73333	1	20	2	6	3	3	1	1	4	3	3	2	1	1	2	4	5	5	4	2	4	3	2	1	3	3	2	4	3	1	4	4	3	2	4	2	3	2	4	4	3	3	2	1	0
411	2.47059	4.33333	2.1	2.46667	2	19	2	6	2	2	1	1	3	4	0	1	2	1	1	3	4	4	4	5	4	3	3	2	2	2	2	3	3	2	3	2	2	2	3	3	2	2	3	2	2	2	2	2	2
534	2.35294	2	2.7	2.26667	2	19	2	6	2	3	1	3	2	2	2	3	3	2	2	3	3	3	2	2	2	2	2	3	2	2	3	2	3	2	2	2	2	2	2	3	3	3	3	3	3	3	2	2	3
673	3.05882	5	2	2.06667	2	19	2	6	3	2	2	3	4	3	2	3	2	3	4	4	3	2	5	3	4	1	1	2	1	2	4	2	3	2	4	1	1	3	2	2	2	1	1	2	2	3	2	2	2
676	2.52941	3.33333	1.5	2.53333	1	19	2	6	1	2	1	3	3	3	2	2	2	3	3	4	3	3	2	3	3	3	3	2	2	2	3	3	2	2	4	2	2	2	3	3	2	1	1	2	1	3	1	1	1
748	2.47059	4.5	2.5	2.26667	2	18	2	6	2	3	3	3	2	3	3	2	2	2	2	2	3	2	3	2	3	2	2	2	2	2	2	2	3	2	3	2	3	2	3	2	3	3	2	2	2	3	3	3	2
205	2.88235	3.16667	2.3	2.4	1	20	1	6	2	2	1	2	4	4	1	1	3	3	4	3	4	4	4	3	4	2	3	2	1	2	2	2	3	2	4	4	3	2	2	2	3	2	2	3	1	2	2	3	3
612	2.94118	3.33333	2.6	2.13333	1	20	1	6	2	2	2	4	4	3	4	2	3	3	2	4	3	3	3	3	3	1	1	3	1	2	3	2	2	2	3	2	2	3	2	3	3	2	3	2	2	2	3	3	3
326	1.70588	1.66667	2.5	2	2	19	1	6	2	1	1	2	2	1	1	1	1	1	2	4	2	2	2	3	1	1	1	3	1	1	4	1	4	1	4	1	1	3	1	3	1	4	2	2	1	2	4	1	4
359	2.47059	4.5	2.5	2.46667	2	19	1	6	2	1	1	2	3	4	3	2	3	3	2	2	3	3	2	3	3	1	2	3	2	2	3	3	3	2	3	2	2	3	3	3	2	2	3	2	3	3	2	3	2
369	2.70588	4.16667	1.8	2.33333	2	19	1	6	3	3	3	3	3	3	0	1	3	3	3	3	3	3	3	3	3	2	1	1	1	3	3	3	3	3	3	3	1	3	3	2	2	3	1	1	1	1	1	2	3
568	3.82353	7	2	2.73333	2	19	1	6	3	4	1	2	5	5	1	3	5	4	5	5	5	2	5	5	5	3	4	1	4	4	1	4	2	2	4	4	1	1	4	2	1	0	2	2	1	2	3	2	3
569	3	2.83333	1.8	1.8	2	19	1	6	2	2	1	2	2	3	5	2	5	5	4	5	3	2	4	2	2	2	4	1	1	1	2	2	1	2	2	3	2	1	2	1	2	1	2	2	1	2	2	2	1
572	1.47059	3.16667	2.4	2.06667	2	19	1	6	1	2	1	1	2	1	1	1	2	1	1	2	1	2	2	2	2	1	1	1	1	1	3	2	4	1	4	1	3	3	2	3	2	4	3	1	2	4	2	2	2
591	2.58824	7	2.1	2.2	2	19	1	6	2	1	1	2	3	3	3	1	2	3	3	4	3	3	2	4	4	2	2	3	2	2	2	2	3	2	3	2	2	2	1	3	3	2	2	2	1	2	2	2	2
609	1.58824	3.16667	1.9	2.66667	2	19	1	6	2	2	2	1	3	1	2	1	1	2	1	2	2	1	1	1	2	2	3	2	3	3	2	3	2	3	3	4	3	2	3	2	2	2	2	2	1	2	1	2	3
610	1.58824	3.16667	1.9	2.66667	2	19	1	6	2	2	2	1	3	1	2	1	1	2	1	2	2	1	1	1	2	2	3	2	3	3	2	3	2	3	3	4	3	2	3	2	2	2	2	2	1	2	1	2	3
327	1.82353	1.66667	2.3	2.26667	1	19	1	6	1	1	1	3	2	2	3	1	1	1	1	3	2	1	4	1	3	1	2	3	2	2	3	3	3	2	3	2	2	2	2	2	2	3	1	2	2	3	3	2	2
396	3.17647	5.83333	1.8	2.6	1	19	1	6	3	2	2	4	4	3	3	4	4	2	3	4	3	3	3	3	4	3	3	2	3	2	3	3	3	3	3	2	2	2	3	2	2	2	2	1	2	3	2	1	2
401	2.17647	3.83333	2.1	2.06667	1	19	1	6	2	1	1	2	3	4	3	2	1	1	1	3	4	4	2	1	2	1	1	3	1	1	3	2	4	1	4	1	1	3	2	3	2	3	1	2	2	3	2	1	2
540	2.47059	4	2.7	2.26667	1	19	1	6	2	2	1	2	4	4	1	2	5	1	2	3	3	3	3	1	3	2	2	3	1	2	3	2	3	1	3	2	2	3	2	3	3	4	4	4	2	2	2	2	2
588	3.76471	5.5	2.2	2.26667	1	19	1	6	3	4	2	1	4	5	2	1	4	5	5	4	5	5	5	5	4	1	2	3	3	2	3	1	3	2	3	2	2	2	2	3	3	1	1	1	2	2	3	2	3
325	2.11765	2.66667	2.5	1.73333	2	18	1	6	3	3	1	1	2	1	1	1	3	1	2	4	3	3	3	1	3	1	1	3	1	1	2	1	3	1	4	1	1	2	1	3	1	3	2	3	4	3	2	2	2
337	3.88235	5	0.7	2.73333	2	18	1	6	3	4	4	3	4	4	2	2	5	5	5	5	4	4	4	4	4	3	2	3	2	3	3	3	4	2	4	2	2	3	2	3	1	1	1	1	1	0	0	1	0
338	3.88235	5	0.7	2.73333	2	18	1	6	3	4	4	3	4	4	2	2	5	5	5	5	4	4	4	4	4	3	2	3	2	3	3	3	4	2	4	2	2	3	2	3	1	1	1	1	1	0	0	1	0
342	2.41176	5	2.3	2.06667	2	18	1	6	2	1	1	1	5	5	1	2	3	2	3	4	3	1	2	1	4	2	1	2	1	1	4	2	3	2	4	2	1	3	1	2	2	3	2	2	2	2	3	1	3
346	2.52941	2	1.5	1.66667	2	18	1	6	4	4	2	2	2	3	1	4	1	1	3	3	1	3	3	3	3	2	2	2	1	1	1	1	2	1	2	2	2	2	2	2	4	1	0	0	0	1	2	2	3
583	2.88235	3.16667	2.2	1.33333	2	18	1	6	3	1	3	5	5	3	1	1	1	3	2	1	5	5	5	4	1	1	1	1	1	1	1	1	1	1	3	1	1	1	1	4	2	2	2	2	2	2	2	2	2
584	2.88235	3.16667	2.2	1.33333	2	18	1	6	3	1	3	5	5	3	1	1	1	3	2	1	5	5	5	4	1	1	1	1	1	1	1	1	1	1	3	1	1	1	1	4	2	2	2	2	2	2	2	2	2
589	3.17647	4.16667	2.2	2.6	2	18	1	6	2	3	2	2	3	4	2	4	2	2	4	4	4	4	4	4	4	3	2	2	2	3	3	2	2	3	3	3	3	3	2	3	2	1	2	3	2	2	3	2	2
603	3.88235	7	1.1	2.4	2	18	1	6	4	4	4	4	4	4	4	4	4	4	4	2	4	4	4	4	4	3	4	1	3	3	2	2	2	2	3	2	2	2	3	2	0	0	3	2	3	0	0	0	0
604	3.88235	7	1.1	2.4	2	18	1	6	4	4	4	4	4	4	4	4	4	4	4	2	4	4	4	4	4	3	4	1	3	3	2	2	2	2	3	2	2	2	3	2	0	0	3	2	3	0	0	0	0
606	2.88235	1	3.1	2	2	18	1	6	1	1	1	1	3	1	1	3	5	3	3	1	5	5	5	5	5	1	1	1	1	1	3	1	4	1	4	1	1	3	3	4	3	2	2	2	4	4	4	3	3
374	2.58824	4.5	1.8	2.2	1	18	1	6	3	2	1	2	3	3	2	3	1	2	2	4	4	4	4	2	2	2	2	3	1	1	3	2	3	1	3	2	2	3	2	3	2	1	2	2	1	1	2	2	2
398	1.88235	3.33333	2.1	2.06667	1	18	1	6	1	1	1	1	1	1	1	1	1	1	2	5	4	4	4	1	2	1	3	2	1	1	4	1	3	1	4	3	1	3	1	2	0	2	3	3	3	2	3	1	1
403	2.94118	3.5	2.6	2	1	18	1	6	2	3	2	2	4	4	1	4	4	3	3	2	4	4	3	2	3	1	1	3	1	1	3	2	3	2	4	1	1	2	2	3	3	3	4	1	2	3	3	2	2
613	2.76471	2	2.6	2	1	18	1	6	2	2	1	5	5	5	2	1	3	1	2	5	1	4	4	2	2	2	2	3	1	1	3	2	3	1	3	1	1	3	1	3	3	3	3	1	1	3	3	3	3
306	2.64706	6.33333	2.2	2.4	2	17	1	6	3	3	3	3	2	2	2	1	4	2	3	3	3	3	3	2	3	2	2	2	2	2	3	3	3	2	3	2	2	3	2	3	2	1	2	3	2	3	2	2	2
449	2.88235	4.5	2	2.2	1	17	1	6	2	3	1	1	5	4	1	2	4	2	3	4	1	3	4	4	5	2	3	2	2	1	3	1	3	1	4	3	1	3	1	3	2	1	2	2	1	3	3	2	1
313	2.47059	4.83333	1.8	2.33333	1	19	1	7	3	2	1	2	4	3	3	2	1	2	2	3	2	2	4	3	3	2	2	3	1	2	3	2	3	2	3	2	2	3	2	3	2	2	2	3	1	2	2	1	1
72	2.29412	3.5	2.4	2.33333	2	23	3	7	3	2	1	3	3	3	3	2	3	2	2	3	1	1	2	2	3	3	2	3	1	2	3	3	3	1	4	2	2	2	2	2	3	2	2	2	2	2	3	2	3
49	1.94118	3.33333	2.6	2.33333	1	22	3	7	1	1	1	1	3	3	3	1	3	1	1	5	2	2	2	1	2	2	2	2	3	2	3	2	2	2	4	3	2	2	1	3	2	2	2	3	2	3	3	3	3
21	2.29412	3.83333	2.5	2.33333	1	21	3	7	2	2	1	2	4	3	1	3	3	2	2	2	2	2	3	2	3	2	2	3	1	2	3	2	3	1	4	2	2	3	2	3	3	3	3	1	1	3	3	1	3
22	2.29412	3.83333	2.5	2.33333	1	21	3	7	2	2	1	2	4	3	1	3	3	2	2	2	2	2	3	2	3	2	2	3	1	2	3	2	3	1	4	2	2	3	2	3	3	3	3	1	1	3	3	1	3
90	1.70588	2	2.6	2.46667	2	21	3	7	2	1	1	2	2	2	1	1	1	1	2	2	3	3	3	1	1	2	2	3	2	2	3	2	3	3	3	2	2	3	2	3	3	2	2	2	2	3	3	3	3
175	2.94118	4.16667	2.1	2.6	2	21	3	7	2	2	2	3	4	4	3	2	2	5	3	4	3	2	3	3	3	3	3	4	1	2	3	2	3	1	4	3	2	2	3	3	2	2	3	2	2	2	2	2	2
192	3.11765	3.66667	2.7	2.53333	2	20	3	7	3	1	1	1	5	5	5	4	2	1	3	5	1	3	4	5	4	1	1	4	3	1	4	3	3	1	4	1	1	4	3	4	2	4	4	2	1	4	4	1	1
193	3.11765	3.66667	2.7	2.53333	2	20	3	7	3	1	1	1	5	5	5	4	2	1	3	5	1	3	4	5	4	1	1	4	3	1	4	3	3	1	4	1	1	4	3	4	2	4	4	2	1	4	4	1	1
174	2.82353	3.66667	1.8	1.66667	2	20	3	7	2	1	1	4	1	3	1	2	3	4	4	5	3	4	5	3	2	1	1	2	1	1	2	3	3	1	3	1	1	3	1	1	2	2	1	1	2	2	2	1	2
177	3.05882	4.5	1.9	2.06667	2	20	3	7	2	3	2	4	5	3	3	2	2	2	3	3	4	3	4	4	3	2	3	3	3	1	2	1	2	1	3	2	1	2	2	3	2	2	1	2	2	2	1	3	1
178	3.05882	4.5	1.9	2.06667	2	20	3	7	2	3	2	4	5	3	3	2	2	2	3	3	4	3	4	4	3	2	3	3	3	1	2	1	2	1	3	2	1	2	2	3	2	2	1	2	2	2	1	3	1
194	2.29412	4.33333	2.2	2.46667	2	20	3	7	3	3	1	4	3	3	2	1	2	1	1	4	2	2	3	2	2	3	2	2	1	3	2	3	3	3	3	2	2	3	2	3	2	3	2	2	2	3	2	2	2
295	3.23529	5.33333	1.7	2.46667	2	20	3	7	2	3	1	4	4	3	2	3	3	2	2	4	4	4	5	4	5	2	2	3	3	2	3	2	3	2	3	3	2	3	2	2	2	2	1	1	2	2	1	1	2
26	2.76471	5	2.2	2.26667	1	20	3	7	3	3	3	3	3	3	3	3	3	2	2	2	3	3	2	3	3	2	2	3	1	2	3	2	3	1	3	2	2	3	2	3	2	2	2	3	1	2	2	3	2
74	3.05882	5	2.2	2.26667	2	19	3	7	3	2	3	2	4	3	4	3	2	4	3	3	4	3	2	4	3	2	2	2	2	2	3	2	3	2	3	2	2	2	3	2	3	2	2	3	2	2	1	1	3
75	3.05882	5	2.2	2.26667	2	19	3	7	3	2	3	2	4	3	4	3	2	4	3	3	4	3	2	4	3	2	2	2	2	2	3	2	3	2	3	2	2	2	3	2	3	2	2	3	2	2	1	1	3
268	2.82353	4.33333	2.3	2.6	2	19	3	7	2	2	1	3	4	4	3	2	5	3	3	3	2	2	3	2	4	2	2	3	2	2	3	3	4	3	4	2	2	3	1	3	3	2	3	3	2	2	2	1	2
54	1.94118	1	2.4	2	1	19	3	7	1	3	1	4	1	1	2	1	5	2	2	5	1	1	1	1	1	1	1	1	1	4	1	1	4	1	1	4	4	1	4	1	4	0	4	4	0	0	0	4	4
418	2.11765	4.16667	2.1	2	2	22	3	7	1	2	1	1	3	3	2	1	1	1	1	3	3	3	2	4	4	2	1	3	1	1	4	2	3	1	4	1	1	3	1	2	2	2	1	2	2	3	2	3	2
507	2.88235	4.5	1.8	2.06667	2	21	2	7	4	4	3	2	3	4	1	1	3	4	4	3	4	4	2	1	2	2	2	1	3	2	2	3	3	1	4	2	1	2	1	2	2	1	2	2	1	2	1	2	2
652	2.17647	4.33333	1.9	2.33333	1	21	2	7	1	1	1	2	1	5	1	2	3	1	1	2	4	4	4	1	3	1	3	3	2	2	3	1	4	2	3	3	2	2	2	2	2	4	4	1	1	2	1	0	0
274	3.58824	7	0.4	2.53333	2	20	2	7	5	5	1	5	5	5	1	1	1	1	1	5	5	5	5	5	5	2	2	2	2	3	2	4	4	1	4	2	2	2	3	3	0	0	0	0	0	0	0	0	0
518	2.52941	4.83333	1.8	2.33333	2	20	2	7	3	3	2	2	4	2	1	3	1	2	1	4	2	2	3	4	4	1	1	2	1	3	3	3	3	2	3	2	2	3	3	3	2	2	2	1	2	2	1	2	1
519	2.52941	4.83333	1.8	2.33333	2	20	2	7	3	3	2	2	4	2	1	3	1	2	1	4	2	2	3	4	4	1	1	2	1	3	3	3	3	2	3	2	2	3	3	3	2	2	2	1	2	2	1	2	1
543	2.35294	4.33333	2.1	2	2	20	2	7	2	2	1	1	2	3	1	1	1	2	2	5	5	4	3	3	2	2	1	3	1	1	2	2	3	4	4	1	1	2	1	2	3	2	2	1	2	2	2	2	2
694	2.88235	3.66667	2.6	2.46667	2	20	2	7	3	3	2	1	3	3	2	1	4	3	3	5	3	3	4	3	3	2	2	3	2	2	3	2	3	2	3	3	2	3	3	2	2	2	2	3	3	4	2	2	3
698	2.76471	3	2.4	2.06667	2	20	2	7	2	3	1	3	2	2	4	2	4	2	2	3	4	2	3	4	4	1	2	2	2	2	2	2	2	3	2	3	2	1	3	2	2	3	2	3	2	3	2	3	1
667	1.88235	2.33333	2.6	2.06667	1	20	2	7	1	1	1	1	3	4	0	1	1	1	2	3	1	3	4	2	3	1	1	3	1	1	4	1	4	1	3	2	1	3	1	4	4	4	4	2	1	3	1	2	2
160	3.64706	6	1.1	2.33333	2	19	2	7	4	4	4	1	5	5	5	2	5	4	5	2	2	1	5	4	4	2	3	2	1	3	2	3	2	1	3	3	3	2	3	2	2	1	2	1	0	1	1	1	1
501	3.05882	5	2	2.6	2	19	2	7	3	2	1	3	4	3	2	2	3	2	4	4	4	4	4	4	3	2	3	3	2	3	3	3	3	2	3	2	2	3	3	2	2	1	2	1	2	3	3	2	2
503	2.52941	3	2	2.4	2	19	2	7	3	3	3	2	3	2	2	1	3	3	2	3	3	2	3	3	2	2	2	3	2	3	3	3	3	1	3	1	1	3	3	3	2	3	2	2	2	2	2	1	1
520	2.47059	4.33333	2.3	2.4	2	19	2	7	2	2	1	2	5	2	3	2	4	2	2	3	2	2	3	2	3	2	2	3	2	2	3	3	3	2	3	2	2	2	3	2	2	2	2	2	2	2	2	3	3
671	3.64706	6.66667	2	2.66667	2	19	2	7	4	4	3	5	5	5	3	3	2	3	4	4	3	3	3	4	4	2	2	3	2	2	3	3	3	3	3	3	2	3	3	3	2	1	2	2	1	2	2	3	2
618	1.82353	4.33333	2.3	2.46667	1	19	2	7	1	2	1	1	2	3	3	1	2	1	5	1	1	2	1	2	2	1	1	3	2	2	3	2	3	3	4	3	2	3	2	3	2	3	3	1	2	2	2	3	2
478	3.11765	5.16667	1.6	2.73333	2	20	1	7	2	3	1	3	4	4	4	3	4	3	3	3	3	2	3	4	4	3	3	3	4	0	2	3	4	3	0	2	4	3	3	4	2	2	1	2	1	2	1	2	1
218	1.76471	4.5	2.4	2.06667	2	19	1	7	3	1	1	2	3	4	1	1	1	1	1	1	1	1	3	1	4	1	1	3	1	1	4	2	4	1	4	1	1	3	1	3	3	3	1	2	2	3	3	1	3
356	1.88235	3.5	2.6	2.33333	2	19	1	7	1	1	1	2	4	2	1	1	2	1	1	2	2	3	3	1	4	2	2	2	1	1	3	3	3	2	3	2	2	3	3	3	3	3	1	3	3	2	2	4	2
435	2.52941	5.5	1.7	2.4	2	19	1	7	3	2	2	1	4	3	1	2	4	3	3	2	2	2	4	3	2	2	3	3	3	2	3	2	3	2	3	3	1	1	2	3	1	3	2	1	2	2	1	0	1
479	2.76471	5.16667	1.7	2.66667	2	19	1	7	3	3	1	1	4	5	2	1	3	2	4	4	3	3	2	3	3	2	3	3	2	2	2	3	3	3	3	3	3	3	3	2	2	1	2	1	2	2	2	2	1
563	4.05882	5	2	2.33333	2	19	1	7	4	2	2	1	5	5	2	5	5	5	5	5	5	5	5	4	4	2	2	3	1	2	3	3	3	1	3	2	1	2	4	3	2	2	3	2	3	3	1	1	1
471	3.82353	4.5	2	2.66667	1	19	1	7	4	3	3	2	4	4	1	5	5	5	5	5	4	3	4	4	4	3	3	2	2	3	3	3	3	2	3	3	3	2	3	2	2	2	2	2	2	2	2	2	2
472	3.82353	4.5	2	2.66667	1	19	1	7	4	3	3	2	4	4	1	5	5	5	5	5	4	3	4	4	4	3	3	2	2	3	3	3	3	2	3	3	3	2	3	2	2	2	2	2	2	2	2	2	2
482	3.47059	3.5	2.4	2.2	1	19	1	7	3	3	4	4	4	4	2	2	5	3	4	4	3	3	3	3	5	3	3	2	2	2	2	2	2	2	2	3	2	2	2	2	4	3	2	3	3	1	1	3	1
483	3.47059	3.5	2.4	2.2	1	19	1	7	3	3	4	4	4	4	2	2	5	3	4	4	3	3	3	3	5	3	3	2	2	2	2	2	2	2	2	3	2	2	2	2	4	3	2	3	3	1	1	3	1
558	2	4.66667	2.9	2.66667	1	19	1	7	2	1	1	2	2	2	2	2	2	2	1	2	2	2	3	4	2	2	2	3	3	3	3	2	3	2	3	2	3	3	3	3	3	2	3	3	3	3	3	3	3
219	3.05882	4.5	2.1	2.2	2	18	1	7	4	3	2	1	5	3	2	1	5	1	4	2	4	4	3	3	5	2	2	3	1	2	3	2	3	1	4	2	1	2	2	3	2	1	1	3	2	3	4	1	0
301	2.47059	3.83333	3.1	1.8	2	18	1	7	3	2	1	3	4	4	1	2	2	1	2	4	1	2	2	4	4	1	1	3	1	1	3	1	3	1	3	1	1	3	1	3	3	3	3	3	1	4	3	4	3
302	2.47059	3.83333	3.1	1.8	2	18	1	7	3	2	1	3	4	4	1	2	2	1	2	4	1	2	2	4	4	1	1	3	1	1	3	1	3	1	3	1	1	3	1	3	3	3	3	3	1	4	3	4	3
315	2.23529	4	2	2.2	2	18	1	7	4	4	2	2	2	2	2	2	2	2	2	2	2	2	2	2	2	2	2	2	2	3	2	2	2	3	3	2	2	2	2	2	2	2	2	2	2	2	2	2	2
336	3.41176	5	1.6	2.6	2	18	1	7	2	3	1	4	4	4	3	4	3	4	4	4	4	4	3	4	3	2	1	3	2	2	3	3	3	3	3	3	2	3	3	3	2	2	1	2	2	2	1	1	1
358	2	3.5	2.5	2.26667	2	18	1	7	2	3	2	2	5	4	1	1	1	1	1	1	1	1	1	3	4	1	1	3	2	2	3	2	4	1	4	2	2	2	3	2	3	3	3	2	3	2	2	2	2
431	2.47059	3.33333	1.8	2.13333	2	18	1	7	2	2	2	1	3	4	1	5	2	2	2	2	2	2	4	3	3	1	2	2	2	2	2	2	3	2	3	2	2	3	1	3	2	3	3	2	1	1	2	1	2
450	3.17647	5.5	2	2.4	2	18	1	7	3	3	2	1	4	3	2	5	5	3	2	5	5	5	1	3	2	2	2	3	3	2	2	3	3	2	4	1	2	2	2	3	2	3	1	1	3	2	2	2	2
574	3.05882	4.83333	2.2	2.33333	2	18	1	7	2	3	3	2	4	3	3	2	4	2	2	4	4	3	3	4	4	2	2	3	2	2	3	2	3	2	3	2	2	2	2	3	2	2	1	3	2	2	2	2	3
595	2.52941	4.16667	2	2.2	2	18	1	7	2	2	1	1	4	0	4	2	5	2	5	2	2	2	2	2	5	2	2	2	2	2	2	1	3	2	4	2	3	2	2	2	2	2	2	2	2	2	2	2	2
607	2.70588	5.16667	1.7	3.06667	2	18	1	7	2	3	1	4	4	3	1	1	1	3	4	4	4	4	1	4	2	3	4	2	4	4	1	3	2	4	2	4	4	2	4	3	1	0	4	2	4	2	1	0	0
608	2.70588	5.16667	1.7	3.06667	2	18	1	7	2	3	1	4	4	3	1	1	1	3	4	4	4	4	1	4	2	3	4	2	4	4	1	3	2	4	2	4	4	2	4	3	1	0	4	2	4	2	1	0	0
627	2.58824	2.83333	3.2	1.93333	2	18	1	7	4	4	3	1	4	3	1	1	4	1	1	4	1	1	4	4	3	1	1	4	1	1	3	1	3	1	4	1	1	3	1	3	3	2	4	4	4	3	2	2	4
630	2.82353	5.33333	1.8	2.33333	2	18	1	7	3	2	4	2	3	2	1	2	5	4	5	3	1	3	2	2	4	4	2	2	1	3	3	3	2	2	3	3	2	2	2	1	0	2	3	2	2	3	0	2	3
212	2.11765	5	2.2	2.13333	1	18	1	7	3	2	1	2	4	2	1	1	1	2	2	3	2	2	2	2	4	2	3	2	1	2	2	2	3	1	3	3	2	2	2	2	3	2	3	2	2	3	2	2	1
353	2.23529	2	3	2	1	18	1	7	2	3	1	2	2	2	1	1	5	1	1	4	5	2	4	1	1	1	2	3	1	1	3	1	3	1	3	1	2	3	2	3	3	3	2	4	2	4	3	2	4
381	2.29412	1.66667	2.9	2	1	18	1	7	3	1	1	1	5	5	1	1	1	1	1	5	1	1	1	5	5	1	1	2	1	1	3	1	4	1	4	1	1	4	1	4	4	4	4	3	2	3	2	1	2
389	2.52941	3.66667	2.1	2.4	1	18	1	7	3	3	1	1	3	3	3	3	3	3	3	3	1	1	3	3	3	2	2	2	2	2	2	2	3	3	3	3	2	3	3	2	2	2	2	2	2	2	2	2	2
390	2.52941	3.66667	2.1	2.4	1	18	1	7	3	3	1	1	3	3	3	3	3	3	3	3	1	1	3	3	3	2	2	2	2	2	2	2	3	3	3	3	2	3	3	2	2	2	2	2	2	2	2	2	2
334	2.88235	1.33333	1.7	2.46667	2	17	1	7	2	3	3	4	4	2	1	1	4	2	2	4	5	4	4	2	2	2	2	3	2	2	3	4	2	3	2	3	2	2	3	2	2	2	2	2	2	1	2	1	2
106	3	3.5	2.1	2.26667	1	22	3	8	2	3	3	2	3	4	5	1	4	2	2	3	4	4	5	1	3	2	3	2	1	3	2	2	3	2	3	3	2	2	2	2	3	3	2	3	2	2	1	2	1
81	1.76471	4.5	3.9	2	1	22	3	8	2	2	1	3	3	1	1	1	1	2	1	4	2	1	2	1	2	1	1	3	1	1	4	1	4	1	4	1	1	3	1	3	3	4	4	4	4	4	4	4	4
195	1.41176	3.16667	2.1	1.13333	2	21	3	8	1	1	1	1	2	2	1	1	1	1	1	4	1	1	3	1	1	1	1	1	1	1	1	1	1	1	1	2	1	1	2	1	3	3	2	1	1	4	3	1	2
196	1.41176	3.16667	2.1	1.13333	2	21	3	8	1	1	1	1	2	2	1	1	1	1	1	4	1	1	3	1	1	1	1	1	1	1	1	1	1	1	1	2	1	1	2	1	3	3	2	1	1	4	3	1	2
84	1.88235	4.66667	3.2	2.26667	1	21	3	8	2	2	1	2	2	2	3	1	1	1	1	3	2	2	3	2	2	1	2	3	2	3	3	2	3	1	3	2	1	3	2	3	3	2	2	4	3	3	4	3	4
113	2.76471	4.5	2	2.33333	1	21	3	8	2	2	1	3	3	3	2	2	2	3	3	4	3	3	4	3	4	2	2	3	2	2	3	2	3	2	3	2	2	3	1	3	2	2	2	2	2	2	2	2	2
240	3.17647	5	1.8	2.4	1	21	3	8	1	2	1	4	4	4	2	4	4	4	5	4	3	3	4	3	2	2	2	2	2	2	3	2	3	2	3	3	2	3	2	3	2	2	1	2	2	1	2	1	2
323	2.76471	5.33333	1.5	2.33333	2	20	3	8	2	2	1	3	5	4	3	1	1	1	1	4	5	5	5	2	2	3	3	2	1	1	2	2	3	3	4	2	1	3	2	3	1	2	1	3	3	2	0	1	0
324	2.76471	5.33333	1.5	2.33333	2	20	3	8	2	2	1	3	5	4	3	1	1	1	1	4	5	5	5	2	2	3	3	2	1	1	2	2	3	3	4	2	1	3	2	3	1	2	1	3	3	2	0	1	0
680	2.58824	4.16667	2.2	2.4	2	20	3	8	2	2	0	2	4	3	4	2	3	2	3	4	1	2	2	4	4	2	2	3	1	2	3	3	3	2	4	1	2	2	3	3	2	2	3	2	2	3	2	2	2
45	3.58824	5.33333	1.4	2.66667	2	20	3	8	2	2	1	1	5	5	5	2	5	5	5	5	2	2	4	5	5	3	4	1	3	4	1	4	3	2	3	4	2	2	2	2	2	1	3	1	1	0	1	1	1
198	3.17647	3.5	2.1	2.6	2	20	3	8	2	1	1	2	3	1	1	3	4	4	4	5	5	5	5	5	3	1	1	4	1	1	4	4	4	1	4	1	1	4	4	4	1	1	0	3	3	4	2	2	2
232	2.29412	4	2.2	2.2	2	20	3	8	2	2	2	2	3	3	1	1	3	3	4	4	2	1	2	2	2	1	1	3	1	1	4	3	4	2	4	1	1	3	2	2	3	2	1	2	2	2	2	2	3
258	3.35294	4.83333	2.3	2.33333	2	20	3	8	1	3	1	3	3	4	2	2	5	3	3	4	5	5	5	4	4	2	2	2	2	2	2	3	3	2	3	3	2	2	3	2	2	2	3	3	3	1	2	2	2
259	3.64706	4.16667	2.6	2.13333	2	20	3	8	4	4	1	4	4	4	4	4	3	2	4	4	4	4	4	4	4	1	1	4	1	1	4	1	4	1	4	1	1	3	1	4	3	3	1	3	1	3	3	3	3
287	2.23529	4	1.5	1.53333	2	20	3	8	3	2	1	2	2	2	2	2	1	1	2	3	3	3	3	3	3	2	1	2	1	1	2	1	2	2	2	1	1	1	2	2	2	2	2	1	1	1	2	1	1
291	2	3.5	2.6	1.93333	2	20	3	8	2	2	1	1	4	3	1	1	1	2	1	5	2	2	2	2	2	1	1	3	1	1	3	2	3	1	4	1	1	3	1	3	3	3	3	2	2	3	3	2	2
50	3.05882	4.66667	2.4	2.66667	1	20	3	8	2	2	3	3	3	3	4	4	3	2	3	3	3	3	4	3	4	2	2	2	3	3	3	3	2	2	3	3	3	3	3	3	2	2	2	3	3	3	2	2	2
296	2.70588	4.33333	2.1	2.46667	2	19	3	8	3	3	2	1	5	3	2	2	3	3	4	3	2	2	2	3	3	2	3	2	2	2	3	3	2	2	3	3	3	2	3	2	2	2	3	2	2	2	2	2	2
533	2.41176	5.16667	2	2	2	21	2	8	2	2	1	2	3	1	4	2	2	1	3	5	3	2	2	3	3	1	1	3	1	1	3	1	4	1	4	1	1	3	1	4	2	2	2	3	3	2	2	1	2
425	2.76471	3.5	2.7	2.46667	2	20	2	8	2	2	1	1	2	3	2	3	4	3	4	4	3	3	3	3	4	2	2	2	2	2	2	3	3	3	3	3	2	3	2	3	3	2	3	3	3	3	2	3	2
426	2.76471	3.5	2.7	2.46667	2	20	2	8	2	2	1	1	2	3	2	3	4	3	4	4	3	3	3	3	4	2	2	2	2	2	2	3	3	3	3	3	2	3	2	3	3	2	3	3	3	3	2	3	2
521	2.82353	4.66667	1.5	2.4	2	20	2	8	2	3	1	2	4	5	2	2	4	2	2	3	2	2	5	2	5	2	2	2	1	2	3	3	4	1	4	3	2	2	2	3	2	1	3	3	2	1	0	2	1
542	3.11765	4.33333	2.3	2.2	2	20	2	8	3	2	2	2	4	3	1	1	1	2	4	5	5	5	4	5	4	2	2	2	1	1	2	3	2	2	3	3	3	2	3	2	3	0	3	3	3	2	1	2	2
718	1.76471	3.5	2.1	1.93333	2	20	2	8	3	2	2	2	2	2	2	1	1	1	1	2	1	2	2	2	2	1	1	3	1	1	3	3	3	1	3	1	1	3	1	3	2	3	2	2	2	2	2	2	2
641	2.52941	3.5	2.2	2.4	1	20	2	8	2	1	1	3	4	4	1	1	4	2	3	3	2	1	3	4	4	2	2	2	3	2	2	2	3	3	2	3	2	3	2	3	3	3	2	2	2	1	2	2	3
642	2.52941	3.5	2.2	2.4	1	20	2	8	2	1	1	3	4	4	1	1	4	2	3	3	2	1	3	4	4	2	2	2	3	2	2	2	3	3	2	3	2	3	2	3	3	3	2	2	2	1	2	2	3
156	3.35294	6	1.9	2.26667	2	19	2	8	4	4	1	4	4	4	3	2	4	3	3	4	3	2	4	4	4	2	3	2	2	3	2	3	3	1	3	2	1	2	3	2	2	1	2	2	2	2	2	2	1
502	2.94118	4.16667	2.3	2.33333	2	19	2	8	2	3	1	2	3	3	1	1	4	4	4	4	3	4	4	3	4	3	2	2	1	2	2	4	2	2	3	3	3	1	4	1	2	2	3	3	3	2	2	2	2
532	2.47059	3.33333	2.8	2.46667	2	19	2	8	3	2	2	2	4	3	2	3	4	2	2	4	2	2	2	1	2	2	2	2	2	3	3	3	2	3	3	2	2	3	2	3	3	2	3	3	2	3	3	3	3
536	2.70588	4.66667	2.8	2.46667	2	19	2	8	3	3	1	2	4	3	1	2	4	3	4	3	2	2	3	3	3	2	2	3	2	2	3	2	3	3	3	2	2	3	2	3	2	3	3	3	3	3	3	3	2
537	2.70588	4.66667	2.8	2.46667	2	19	2	8	3	3	1	2	4	3	1	2	4	3	4	3	2	2	3	3	3	2	2	3	2	2	3	2	3	3	3	2	2	3	2	3	2	3	3	3	3	3	3	3	2
681	3.05882	4.83333	2	2.46667	2	18	2	8	3	3	1	4	3	2	1	2	4	4	3	5	4	4	3	3	3	2	2	3	3	2	2	2	2	3	3	3	2	2	4	2	2	0	2	3	1	2	3	2	2
351	1.70588	4	3	2.26667	1	20	1	8	2	1	1	2	2	2	2	1	1	1	1	2	3	2	2	2	2	1	1	3	2	2	3	2	3	2	3	2	2	3	2	3	3	3	3	3	3	3	3	3	3
639	2.47059	6	2.7	2.66667	1	20	1	8	2	2	1	3	4	4	1	1	1	3	3	4	1	2	4	2	4	1	3	3	1	1	2	2	3	4	4	4	2	3	3	4	1	1	4	3	2	3	4	1	4
355	2.17647	4.16667	2	2.26667	2	19	1	8	2	2	1	1	4	4	1	2	2	2	4	2	2	2	2	2	2	3	3	2	2	2	2	2	2	2	3	2	2	3	2	2	2	2	2	2	2	2	2	2	2
560	2.29412	5	2.4	2.33333	2	19	1	8	2	2	2	2	4	1	2	1	4	2	3	3	1	1	4	2	3	3	2	2	1	3	2	3	3	1	2	3	3	2	3	2	3	1	3	3	1	3	3	2	2
368	1.76471	3	1.7	2	2	18	1	8	2	2	1	1	2	1	2	1	1	1	1	3	5	2	1	3	1	1	2	3	1	1	2	3	3	1	3	3	1	2	1	3	2	2	2	1	1	2	2	1	2
376	2.82353	4	2.7	2.2	2	18	1	8	2	2	3	1	4	4	2	1	5	1	1	4	4	4	4	4	2	1	2	3	1	1	3	3	3	2	4	3	1	2	2	2	3	3	2	2	2	3	3	3	2
377	2.82353	4	2.7	2.2	2	18	1	8	2	2	3	1	4	4	2	1	5	1	1	4	4	4	4	4	2	1	2	3	1	1	3	3	3	2	4	3	1	2	2	2	3	3	2	2	2	3	3	3	2
229	3.52941	3.83333	2.2	2.26667	1	18	1	8	2	3	2	2	4	3	2	4	4	5	5	3	3	5	4	4	5	2	1	3	2	2	3	3	3	2	3	2	2	2	2	2	2	3	1	1	2	3	2	3	2
388	2.70588	3.83333	1.5	2.4	1	18	1	8	3	3	2	3	3	3	3	2	2	3	3	4	4	3	2	0	3	2	2	3	2	2	2	3	3	2	3	3	2	2	2	3	2	2	1	1	1	1	2	1	1
392	2.23529	4	2.2	2.6	2	17	1	8	2	2	2	2	5	3	1	1	1	3	2	4	2	2	2	2	2	1	2	3	2	2	3	3	3	3	3	3	3	3	3	2	4	2	2	2	2	2	2	2	2
393	2.23529	4	2.2	2.6	2	17	1	8	2	2	2	2	5	3	1	1	1	3	2	4	2	2	2	2	2	1	2	3	2	2	3	3	3	3	3	3	3	3	3	2	4	2	2	2	2	2	2	2	2
640	3	5.66667	2.1	2.4	2	18	2	9	4	3	2	2	4	4	2	1	3	3	3	3	2	2	4	4	5	2	2	2	2	3	2	3	3	2	4	3	2	2	2	2	2	1	2	3	2	2	2	2	2
118	3.58824	7	2	2.66667	2	22	3	9	3	2	1	2	5	4	3	3	5	5	4	2	5	5	5	3	4	3	3	3	2	3	3	2	4	2	4	3	2	2	2	2	2	2	1	2	3	2	2	2	2
64	1.70588	2	2.6	2.46667	2	21	3	9	1	1	1	1	2	2	0	2	1	1	2	3	4	4	2	1	1	2	1	3	2	2	4	3	3	3	4	2	1	3	1	3	3	3	3	2	3	4	2	2	1
66	1.82353	4.16667	2.3	2.2	2	21	3	9	1	2	1	2	3	2	0	1	2	1	2	4	2	2	2	2	2	2	2	2	2	2	2	3	2	2	3	2	2	3	2	2	3	2	3	2	2	2	2	2	2
115	1.82353	2.83333	2	2.4	2	21	3	9	1	1	2	3	1	1	3	1	2	1	1	5	3	2	1	2	1	2	3	2	3	2	2	2	3	3	3	3	2	2	2	2	2	1	2	2	2	3	2	1	2
235	2.23529	2.16667	1.9	2.06667	2	21	3	9	2	3	1	3	5	2	2	2	1	1	1	1	2	3	3	3	3	1	1	1	1	1	3	4	1	2	2	3	2	3	2	4	2	2	2	4	4	1	1	1	1
260	3.11765	3.66667	2.3	2.4	2	21	3	9	2	1	1	2	4	2	1	5	4	5	5	5	4	4	4	2	2	3	3	2	2	3	1	2	3	2	3	2	2	2	3	3	2	3	2	2	3	3	2	1	2
241	3.88235	6	1.7	2.8	2	20	3	9	5	4	2	1	5	5	3	2	5	5	5	3	3	3	5	5	5	2	2	3	2	2	4	3	4	3	4	3	2	3	2	3	2	1	3	3	0	2	1	1	1
264	2.58824	3.5	1.5	2.66667	2	20	3	9	2	3	1	2	4	3	0	1	4	1	5	5	5	5	1	1	1	3	3	2	1	2	2	3	3	3	3	3	3	3	3	3	2	1	4	3	2	3	0	0	0
271	3.58824	4	2.2	2.13333	2	20	3	9	2	2	1	3	5	4	3	2	4	4	5	5	4	2	5	5	5	2	2	2	2	2	2	2	3	1	3	2	2	2	3	2	3	2	1	2	2	2	2	2	3
548	2.29412	5.16667	2	2.4	2	19	2	9	2	2	1	4	2	3	3	2	2	1	2	1	4	3	3	2	2	2	2	2	2	2	3	3	3	3	3	2	2	2	2	3	2	2	1	2	3	2	2	2	2
635	2.35294	5.16667	2.9	2.06667	2	19	2	9	2	2	2	2	4	3	1	2	1	1	1	4	3	3	3	3	3	1	1	2	1	1	3	3	4	1	4	1	2	3	1	3	3	3	3	2	2	4	3	3	2
547	3.11765	3.83333	2	2	2	18	2	9	5	5	1	5	4	1	5	1	5	5	5	2	2	2	2	1	2	2	3	1	2	1	3	1	3	1	3	2	1	3	1	3	3	2	2	3	0	2	3	1	3
375	3.35294	5	1.9	2.53333	2	18	1	9	2	2	2	2	3	5	2	3	5	5	3	2	3	4	4	5	5	3	4	2	2	2	1	2	3	2	3	3	3	2	4	2	2	1	1	3	4	2	2	1	1
561	1.82353	2	2.3	2.13333	2	18	1	9	1	1	1	1	3	3	2	1	1	1	1	1	3	3	4	2	2	1	1	3	2	2	3	1	3	1	4	2	2	2	2	3	1	2	2	2	0	3	3	4	2
562	2.64706	2	2.7	1.93333	2	18	1	9	3	3	1	2	2	4	3	2	5	2	2	2	1	3	4	3	3	1	1	4	1	1	2	1	3	1	4	2	1	2	2	3	3	2	3	2	2	2	3	3	3
564	3.58824	5.33333	1.7	2.73333	2	18	1	9	3	3	4	3	5	5	2	4	4	4	4	2	2	2	4	5	5	3	3	3	2	2	3	2	4	1	4	3	3	2	3	3	1	2	3	2	2	1	1	2	2
200	3.88235	7	1.4	2.53333	2	21	3	10	4	3	2	5	5	5	2	2	4	5	5	4	4	4	5	3	4	3	3	2	2	3	2	3	3	2	3	3	3	2	2	2	1	2	1	1	2	1	2	1	2
119	2.41176	2.66667	2.3	2.4	1	20	3	10	3	3	2	3	2	2	3	3	2	3	0	2	3	3	2	3	2	2	3	2	2	2	2	2	3	3	2	3	3	2	2	3	2	2	2	3	2	2	3	3	2
129	4	4.16667	1.7	2.73333	2	20	2	10	3	1	1	5	5	5	4	1	5	4	5	4	5	5	5	5	5	4	2	4	3	2	4	1	3	3	4	3	1	3	1	3	1	1	2	3	1	2	2	2	1
130	4	4.16667	1.7	2.73333	2	20	2	10	3	1	1	5	5	5	4	1	5	4	5	4	5	5	5	5	5	4	2	4	3	2	4	1	3	3	4	3	1	3	1	3	1	1	2	3	1	2	2	2	1
515	3.05882	4	1.8	2.4	2	20	2	10	3	2	3	2	3	3	3	3	2	2	5	5	3	3	4	3	3	2	2	3	2	2	2	3	2	2	3	3	2	3	3	2	2	1	2	2	3	2	2	1	1
516	3.05882	4	1.8	2.4	2	20	2	10	3	2	3	2	3	3	3	3	2	2	5	5	3	3	4	3	3	2	2	3	2	2	2	3	2	2	3	3	2	3	3	2	2	1	2	2	3	2	2	1	1
447	3.05882	5	2	2.2	2	19	2	10	1	1	1	1	4	4	4	4	5	4	5	3	3	3	3	3	3	3	2	2	2	2	3	2	2	2	2	2	2	2	3	2	2	2	2	2	2	2	2	2	2
522	3.23529	6.5	2	2.46667	2	19	2	10	4	4	4	2	5	3	5	1	1	2	4	5	3	1	1	5	5	1	1	3	2	2	4	4	3	1	4	2	2	2	3	3	1	1	3	2	4	2	1	3	1
523	3.23529	6.5	2	2.46667	2	19	2	10	4	4	4	2	5	3	5	1	1	2	4	5	3	1	1	5	5	1	1	3	2	2	4	4	3	1	4	2	2	2	3	3	1	1	3	2	4	2	1	3	1
524	3.23529	6.5	2	2.46667	2	19	2	10	4	4	4	2	5	3	5	1	1	2	4	5	3	1	1	5	5	1	1	3	2	2	4	4	3	1	4	2	2	2	3	3	1	1	3	2	4	2	1	3	1
675	3.11765	5.16667	1.6	2.73333	2	19	2	10	3	3	3	3	4	4	3	2	4	3	3	4	2	2	1	4	5	3	2	2	3	3	2	3	3	2	4	3	2	3	3	3	2	1	1	2	1	2	1	2	1
729	1.35294	4.83333	2.6	2.6	2	19	2	10	1	1	1	1	2	1	1	1	1	1	1	3	1	1	1	2	3	2	3	2	2	2	3	2	3	3	3	3	2	3	3	3	4	4	3	2	1	3	3	2	3
730	1.35294	4.83333	2.6	2.6	2	19	2	10	1	1	1	1	2	1	1	1	1	1	1	3	1	1	1	2	3	2	3	2	2	2	3	2	3	3	3	3	2	3	3	3	4	4	3	2	1	3	3	2	3
210	2.11765	2.66667	2.6	1.73333	2	18	1	10	2	1	2	1	2	2	2	2	2	2	2	2	2	3	3	3	3	2	2	2	2	1	2	1	2	1	1	2	1	2	2	3	2	3	2	2	3	3	1	3	3
211	2.11765	2.66667	2.6	1.73333	2	18	1	10	2	1	2	1	2	2	2	2	2	2	2	2	2	3	3	3	3	2	2	2	2	1	2	1	2	1	1	2	1	2	2	3	2	3	2	2	3	3	1	3	3
628	2	5	2.2	3.4	2	17	1	10	2	1	2	1	3	4	1	1	1	1	3	1	1	1	5	4	2	4	4	3	4	3	2	3	2	4	4	4	3	4	4	3	3	0	4	4	2	1	1	2	2
108	3.64706	3.5	1.9	2.73333	2	22	3	11	2	3	2	3	4	4	4	2	5	5	4	5	2	3	5	5	4	2	2	3	2	2	3	3	3	4	4	3	2	3	2	3	2	2	1	1	2	3	2	1	2
59	3	4.16667	1.7	2.46667	2	18	1	11	5	5	5	5	4	4	3	2	1	0	4	2	1	3	2	2	3	4	3	2	1	3	1	1	3	4	4	4	1	1	3	2	2	2	0	0	3	2	4	2	1
60	3	4.16667	1.7	2.46667	2	18	1	11	5	5	5	5	4	4	3	2	1	0	4	2	1	3	2	2	3	4	3	2	1	3	1	1	3	4	4	4	1	1	3	2	2	2	0	0	3	2	4	2	1
182	3.23529	7	1.6	2.93333	2	21	3	13	2	3	1	2	5	5	5	2	5	2	3	5	2	2	3	4	4	2	3	1	1	4	4	4	3	2	4	4	4	2	4	2	2	1	1	3	1	1	2	1	1
180	2.29412	2	2.9	1.93333	2	20	3	13	2	3	1	2	5	3	3	2	2	2	2	2	2	2	2	2	2	2	1	2	1	0	2	2	4	1	4	1	2	3	2	2	2	3	3	3	3	3	3	3	3
181	2.29412	2	2.9	1.93333	2	20	3	13	2	3	1	2	5	3	3	2	2	2	2	2	2	2	2	2	2	2	1	2	1	0	2	2	4	1	4	1	2	3	2	2	2	3	3	3	3	3	3	3	3
[truncated: 21 more columns]
